# Supplementary material for: CDK6 Degradation Is Counteracted by p16INK4A and p18INK4C in AML
Source: Cancers (Basel). 2022 Mar 18;14(6):1554. doi: 10.3390/cancers14061554 (PMC8946512; doi:10.3390/cancers14061554)
Supplement: Supplementary file 1 [file cancers-14-01554-s001.zip]

Archive with 3 entries (3 files):
- cancers-1605912-SI.pdf
- Original uncropped immunoblot scans.pdf
- Raw and normalised mass spectrometry (LC-MSMS) data.xlsx
