# Supplementary material for: CDK6 Degradation Is Counteracted by p16INK4A and p18INK4C in AML
Source: Cancers (Basel). 2022 Mar 18;14(6):1554. doi: 10.3390/cancers14061554 (PMC8946512; doi:10.3390/cancers14061554)
Supplement: Supplementary file 1 [file cancers-14-01554-s001.zip › Raw and normalised mass spectrometry (LC-MSMS) data.xlsx]

## Sheet: raw data
Protein FDR Confidence: Combined	Master	Accession	Description	Exp. q-value: Combined	Coverage [%]	# Peptides	# Isoforms	# PSMs	# Unique Peptides	# AAs	MW [kDa]	Score Sequest HT: A2 Sequest HT	Entrez Gene ID	Ensembl Gene ID	Gene Symbol	Abundance Ratio (log2): (MLL-AF9 WT14B-MLL BSJ ) / (MLL-AF9 KO 14C-MLL KO )	Abundance Ratio (log2): (MLL-AF9 WT14B-MLL Ctrl) / (MLL-AF9 KO 14C-MLL KO )	Abundance: F9: Sample, MLL-AF9 KO 14C-MLL KO	Abundance: F8: Sample, MLL-AF9 WT14B-MLL BSJ	Abundance: F7: Sample, MLL-AF9 WT14B-MLL Ctrl	Found in Sample: [S9] F9: Sample, MLL-AF9 KO 14C-MLL KO	Found in Sample: [S8] F8: Sample, MLL-AF9 WT14B-MLL BSJ	Found in Sample: [S7] F7: Sample, MLL-AF9 WT14B-MLL Ctrl	# Protein Groups	Modifications
High	Master Protein	O08709	Peroxiredoxin-6 [OS=Mus musculus]	0	17	4	4	5	4	224	24.9	10.03	11758		Prdx6	6.64	6.64		1.41682e+06	950088	Not Found	High	High	1
High	Master Protein	Q9QUM0	integrin alpha-IIb [OS=Mus musculus]	0	2	2	2	2	2	1033	112.6	5.09	16399	ENSMUSG00000034664.13	Itga2b	6.64	6.64		376519	413354	Not Found	High	High	1
High	Master Protein	Q8K2D3	Enhancer of mRNA-decapping protein 3 [OS=Mus musculus]	0	7	3	3	4	3	508	55.9	4.02	353190	ENSMUSG00000038957.13	Edc3	6.64	6.64		408016	528577	Not Found	High	High	1
High	Master Protein	P30285	Cyclin-dependent kinase 4 [OS=Mus musculus]	0	14	4	4	6	3	303	33.7	17.12	12567	ENSMUSG00000006728.12	Cdk4	6.64	6.64		335171	477747	Not Found	Peak Found	High	1
High	Master Protein	Q60605	Myosin light polypeptide 6 [OS=Mus musculus]	0	14	2	2	3	2	151	16.9	8.55	17904	ENSMUSG00000090841.2	Myl6	6.64	6.64		1.10577e+06	350416	Not Found	High	High	1
High	Master Protein	Q60973	Histone-binding protein RBBP7 [OS=Mus musculus]	0	16	7	7	12	2	425	47.8	21.22	245688	ENSMUSG00000031353.13	Rbbp7	6.64	6.64		127121	94294.6	Not Found	High	High	1
High	Master Protein	Q60772	Cyclin-dependent kinase 4 inhibitor C [OS=Mus musculus]	0	77	9	10	27	9	168	18.1	78.45	12580	ENSMUSG00000028551.14	Cdkn2c	6.64	6.64		6.94295e+07	2.66546e+07	Not Found	High	High	1	Met-loss+Acetyl [N-Term]
High	Master Protein	P62874	Guanine nucleotide-binding protein G(I)/G(S)/G(T) subunit beta-1 [OS=Mus musculus]	0.006	5	2	2	2	2	340	37.4	1.86	14688	ENSMUSG00000029064.15	Gnb1	6.64	6.64		479817	221230	High	Peak Found	High	1
High	Master Protein	Q6PDQ2	Chromodomain-helicase-DNA-binding protein 4 [OS=Mus musculus]	0	1	2	2	2	2	1915	217.6	3.99	107932	ENSMUSG00000063870.12	Chd4	6.64	6.64		981884	289828	Not Found	High	High	1
High	Master Protein	Q61753	D-3-phosphoglycerate dehydrogenase [OS=Mus musculus]	0	4	2	2	3	2	533	56.5	7.77	236539	ENSMUSG00000053398.11	Phgdh	6.64	6.64		351950	148926	Not Found	High	High	1
High	Master Protein	Q64337	sequestosome-1 [OS=Mus musculus]	0	8	2	2	3	2	442	48.1	7.91	18412	ENSMUSG00000015837.15	Sqstm1	6.64	6.64		479253	509161	Not Found	High	High	1
High	Master Protein	Q7TMK9	Heterogeneous nuclear ribonucleoprotein Q [OS=Mus musculus]	0	3	2	2	2	2	623	69.6	3.87	56403	ENSMUSG00000032423.12	Syncrip	6.64	6.64		921654	829513	Not Found	High	High	1
High	Master Protein	Q9DBJ1	Phosphoglycerate mutase 1 [OS=Mus musculus]	0	9	2	2	4	2	254	28.8	8.87	18648	ENSMUSG00000011752.6	Pgam1	6.64	6.64		984449	198649	Not Found	High	High	1
High	Master Protein	Q9D1M4	Eukaryotic translation elongation factor 1 epsilon-1 [OS=Mus musculus]	0	11	2	2	3	2	174	19.8	3.84	66143	ENSMUSG00000001707.7	Eef1e1	6.64	6.64		158418	67739.9	Not Found	High	High	1
High	Master Protein	Q6ZWU9	40S ribosomal protein S27 [OS=Mus musculus]	0	38	3	3	7	1	84	9.5	15.26	57294; 100043813	ENSMUSG00000090733.6; ENSMUSG00000050621.7	Rps27; Gm9846; Rps27rt	6.64	6.64		832312	649451	Not Found	High	High	1
High	Master Protein	Q8BSY0	Aspartyl/Asparaginyl beta-hydroxylase [OS=Mus musculus]	0.005	4	2	2	2	2	741	83	5.21	65973	ENSMUSG00000028207.18	Asph	6.64	6.64		308198	327792	Not Found	High	Peak Found	1
High	Master Protein	P49312-1	Heterogeneous nuclear ribonucleoprotein A1 [OS=Mus musculus]	0	6	2	2	3	1	320	34.2	2.56	15382	ENSMUSG00000046434.15	Hnrnpa1	6.64	6.64		320203	403641	Not Found	Peak Found	High	1
High	Master Protein	Q99LX0	protein/nucleic acid deglycase DJ-1 [OS=Mus musculus]	0	9	2	2	3	2	189	20	0	57320	ENSMUSG00000028964.14	Park7	6.64	6.64		312094	492862	Not Found	High	High	1
High	Master Protein	Q8QZZ8	ras-related protein Rab-38 [OS=Mus musculus]	0	10	2	2	2	2	211	23.8	1.94	72433	ENSMUSG00000030559.8	Rab38	6.64	6.64		414008	305617	Not Found	High	Peak Found	1
High	Master Protein	Q62167	ATP-dependent RNA helicase DDX3X [OS=Mus musculus]	0	3	2	2	3	2	662	73.1	6.82	13205	ENSMUSG00000000787.12	Ddx3x	6.64	6.64		613801	447445	Not Found	High	High	1
High	Master Protein	Q61550	Double-strand-break repair protein rad21 homolog [OS=Mus musculus]	0	9	5	5	6	5	635	72	14.56	19357	ENSMUSG00000022314.9	Rad21	6.64	6.64		1.11642e+06	1.05571e+06	Not Found	High	High	1
High	Master Protein	P60335	Poly(RC)-binding protein 1 [OS=Mus musculus]	0	12	3	3	6	3	356	37.5	15.23	23983	ENSMUSG00000051695.6	Pcbp1	6.64	6.64		1625257	1.566e+06	High	High	High	1
High	Master Protein	O89053	Coronin-1A [OS=Mus musculus]	0	15	6	6	9	6	461	51	16.95	12721	ENSMUSG00000030707.15	Coro1a	6.64	6.64		1.83136e+06	1.76514e+06	Not Found	High	High	1
High	Master Protein	P62082	40S ribosomal protein S7 [OS=Mus musculus]	0	15	3	3	4	3	194	22.1	10.35	20115	ENSMUSG00000061477.3	Rps7	6.64	6.64		1.36483e+06	1.42397e+06	Not Found	High	High	1
High	Master Protein	Q9DC51	Guanine nucleotide-binding protein G(k) subunit alpha [OS=Mus musculus]	0	10	3	3	6	1	354	40.5	17.46	14679	ENSMUSG00000000001.4	Gnai3	6.64	6.64		659627	370963	High	High	High	1
High	Master Protein	P56959	RNA-binding protein FUS [OS=Mus musculus]	0	4	2	2	4	2	518	52.6	12.09	233908	ENSMUSG00000030795.18	Fus	6.64	6.64		798633	1.17344e+06	High	High	High	1
High	Master Protein	Q64261	Cyclin-dependent kinase 6 [OS=Mus musculus]	0	67	22	26	190	21	326	37	629.96	12571	ENSMUSG00000040274.11	Cdk6	6.64	6.64	596628	5.21219e+08	8.54408e+08	Peak Found	High	High	1
High	Master Protein	Q60737	Casein kinase II subunit alpha [OS=Mus musculus]	0	7	2	2	3	2	391	45.1	8.2	12995	ENSMUSG00000101523.1; ENSMUSG00000074698.10	Csnk2a1	6.64	6.64		531158	801704	Not Found	High	High	1
High	Master Protein	O70400	PDZ and LIM domain protein 1 [OS=Mus musculus]	0	14	4	4	7	4	327	35.8	19.63	54132	ENSMUSG00000055044.12	Pdlim1	6.64	6.64		3.0695e+06	1.93617e+06	Not Found	High	High	1
High	Master Protein	P61620	Protein transport protein Sec61 subunit alpha isoform 1 [OS=Mus musculus]	0	4	2	2	5	2	476	52.2	9.25	53421	ENSMUSG00000030082.14	Sec61a1	6.64	6.64		471870	324721	High	High	High	1
High	Master Protein	P60766-2	Cell division control protein 42 homolog [OS=Mus musculus]	0	11	2	2	5	1	191	21.2	8.61	12540	ENSMUSG00000006699.17	Cdc42	6.64	6.64		396131	211788	Not Found	High	High	1
High	Master Protein	P99026	Proteasome subunit beta type-4 [OS=Mus musculus]	0	18	3	3	5	3	264	29.1	12.58	19172	ENSMUSG00000005779.12	Psmb4	6.64	6.64		786239	490882	Not Found	High	High	1
High	Master Protein	P58058	NAD kinase [OS=Mus musculus]	0	14	5	5	8	5	439	48.6	28.19	192185	ENSMUSG00000029063.16	Nadk	6.64	6.64		2.19094e+06	1.5021e+06	Not Found	High	High	1
High	Master Protein	Q9WVA3	Mitotic checkpoint protein BUB3 [OS=Mus musculus]	0	8	2	2	2	2	326	36.9	4.19	12237	ENSMUSG00000066979.6	Bub3	6.64	6.64		163371	163267	Not Found	High	High	1
High	Master Protein	Q7TPV4	Myb-binding protein 1A [OS=Mus musculus]	0	2	2	2	3	2	1344	151.9	7.5	18432	ENSMUSG00000040463.16	Mybbp1a	6.64	6.64		164106	407114	Not Found	High	High	1
High	Master Protein	P67871	Casein kinase II subunit beta [OS=Mus musculus]	0	16	4	4	6	4	215	24.9	7.59	13001	ENSMUSG00000024387.13	Csnk2b	6.64	6.64		1.87041e+06	1.58078e+06	Not Found	High	High	1
High	Master Protein	Q3TRM8	Hexokinase-3 [OS=Mus musculus]	0	16	11	11	19	11	922	100	54.59	212032	ENSMUSG00000025877.14	Hk3	6.64	6.64		5.61341e+06	4.66958e+06	Not Found	High	High	1	Met-loss+Acetyl [N-Term]
High	Master Protein	P62317	Small nuclear ribonucleoprotein Sm D2 [OS=Mus musculus]	0	15	2	2	4	2	118	13.5	10.47	107686	ENSMUSG00000040824.3	Snrpd2	6.64	6.64		1.19427e+06	966600	High	High	High	1	Met-loss+Acetyl [N-Term]
High	Master Protein	P52480	Pyruvate kinase PKM [OS=Mus musculus]	0	64	27	27	63	3	531	57.8	191.86	18746	ENSMUSG00000032294.17	Pkm	6.64	6.64		2.20133e+06	1.80412e+06	Not Found	High	High	1	Met-loss [N-Term]
High	Master Protein	P80318	T-complex protein 1 subunit gamma [OS=Mus musculus]	0	7	3	3	4	3	545	60.6	12.27	12462	ENSMUSG00000001416.13	Cct3	6.64	6.64		2.22642e+06	1.38642e+06	Not Found	High	High	1
High	Master Protein	P52480-2	Isoform M1 of Pyruvate kinase PKM [OS=Mus musculus]	0	56	25	25	61	1	531	57.9	180.28	18746	ENSMUSG00000032294.17	Pkm	6.64	6.64		475499	408765	Not Found	High	High	1	Met-loss [N-Term]
High	Master Protein	P30280	G1/S-specific cyclin-D2 [OS=Mus musculus]	0	11	3	3	4	3	289	32.9	11.78	12444	ENSMUSG00000000184.12	Ccnd2	6.64	6.64		1.08755e+06	415076	Not Found	High	High	1
High	Master Protein	P63037	DnaJ homolog subfamily A member 1 [OS=Mus musculus]	0	7	2	2	2	2	397	44.8	2.23	15502	ENSMUSG00000028410.13	Dnaja1	6.64	6.64		22373.5	252574	Not Found	High	High	1
High	Master Protein	P81183-1	Zinc finger protein Helios [OS=Mus musculus]	0	7	3	3	3	3	526	59.4	8.81	22779	ENSMUSG00000025997.13	Ikzf2	6.64	6.64		544544	191519	Not Found	High	High	1
High	Master Protein	A0A0B4J1G0	Low affinity immunoglobulin gamma Fc region receptor IV [OS=Mus musculus]	0	14	3	3	4	3	249	28.4	11.87	246256	ENSMUSG00000059089.4	Fcgr4	6.64	6.64		1.86472e+06	959156	Not Found	High	High	1
High	Master Protein	Q921M3-1	Splicing factor 3B subunit 3 [OS=Mus musculus]	0	3	3	3	3	3	1217	135.5	4.26	101943	ENSMUSG00000033732.10	Sf3b3	6.64	6.64		477528	912863	Not Found	High	High	1
High	Master Protein	Q91WF7	Polyphosphoinositide phosphatase [OS=Mus musculus]	0	3	3	3	3	3	907	103.4	5.1	103199	ENSMUSG00000038417.4	Fig4	6.64	6.64		406320	514553	Not Found	High	High	1	Met-loss [N-Term]
High	Master Protein	Q60972	Histone-binding protein RBBP4 [OS=Mus musculus]	0	17	7	7	12	2	425	47.6	26.7	19646	ENSMUSG00000057236.10	Rbbp4	6.64	6.64		322161	302523	Not Found	High	Peak Found	1	Met-loss+Acetyl [N-Term]
High	Master Protein	Q8R2K4-1	TAF6-like RNA polymerase II p300/CBP-associated factor-associated factor 65 kDa subunit 6L [OS=Mus musculus]	0	6	3	3	3	3	616	67.2	7.31	225895	ENSMUSG00000003680.15	Taf6l	6.64	6.64		749777	259711	Not Found	High	High	1
High	Master Protein	Q9QYJ0	DnaJ homolog subfamily A member 2 [OS=Mus musculus]	0	7	3	3	4	3	412	45.7	7.39	56445	ENSMUSG00000031701.6	Dnaja2	6.64	6.64		714871	467459	Not Found	High	High	1
High	Master Protein	P30282	G1/S-specific cyclin-D3 [OS=Mus musculus]	0	37	10	10	16	10	292	32.4	36.59	12445	ENSMUSG00000034165.16	Ccnd3	6.64	6.64		9.41624e+06	6.80357e+06	Not Found	High	High	1	Acetyl [N-Term]
High	Master Protein	Q62186	translocon-associated protein subunit delta [OS=Mus musculus]	0	19	3	3	5	3	172	18.9	13.46	20832	ENSMUSG00000002014.12	Ssr4	6.64	6.64		320484	157566	Not Found	High	High	1
High	Master Protein	P26151	high affinity immunoglobulin gamma Fc receptor I [OS=Mus musculus]	0	7	3	3	4	3	404	44.9	9.96	14129	ENSMUSG00000015947.10	Fcgr1	6.64	6.64		1.69963e+06	1.14119e+06	Not Found	High	High	1
High	Master Protein	Q9D0E1	Heterogeneous nuclear ribonucleoprotein M [OS=Mus musculus]	0	9	5	5	6	5	729	77.6	13.24	76936	ENSMUSG00000059208.14	Hnrnpm	6.64	6.64		878873	661205	Not Found	High	High	1
High	Master Protein	P46414	Cyclin-dependent kinase inhibitor 1B [OS=Mus musculus]	0	40	7	7	14	7	197	22.2	44.71	12576	ENSMUSG00000003031.14	Cdkn1b	6.64	6.64		5.21791e+06	3.68775e+06	Not Found	High	High	1
High	Master Protein	Q80X90	Filamin-B [OS=Mus musculus]	0	4	9	9	9	7	2602	277.7	17.19	286940	ENSMUSG00000025278.8	Flnb	6.64	6.64		740897	550584	Not Found	High	High	1
High	Master Protein	P32067	Lupus La protein homolog [OS=Mus musculus]	0	4	2	2	4	2	415	47.7	5.82	20823	ENSMUSG00000068882.13	Ssb	6.64	6.64		139362	106999	High	High	High	1
High	Master Protein	P51480	cyclin-dependent kinase inhibitor 2A [OS=Mus musculus]	0	25	3	3	5	3	168	17.9	17.4	12578	ENSMUSG00000044303.6	Cdkn2a	6.64	6.64		3.35068e+06	2.13781e+06	Not Found	High	High	1
High	Master Protein	Q99K48	Non-POU domain-containing octamer-binding protein [OS=Mus musculus]	0	14	7	7	15	6	473	54.5	32.13	53610	ENSMUSG00000031311.17	Nono	6.64	6.64		1.89857e+06	1.35931e+06	Not Found	High	High	1
High	Master Protein	Q8VDJ3	Vigilin [OS=Mus musculus]	0	2	2	2	3	2	1268	141.7	8.03	110611	ENSMUSG00000034088.15	Hdlbp	6.64	6.64		1.39682e+06	329310	Not Found	High	High	1
High	Master Protein	P07901	Heat shock protein HSP 90-alpha [OS=Mus musculus]	0	34	28	28	70	15	733	84.7	199.7	15519	ENSMUSG00000021270.13	Hsp90aa1	2.52	3.26	1.3188e+06	1.30266e+07	21825321	High	High	High	1
High	Master Protein	P11499	Heat shock protein HSP 90-beta [OS=Mus musculus]	0	46	33	33	85	18	724	83.2	243.54	15516	ENSMUSG00000023944.14	Hsp90ab1	2.34	2.83	3.75629e+07	9.0439e+07	8.91986e+07	High	High	High	1
High	Master Protein	Q61081	Hsp90 co-chaperone Cdc37 [OS=Mus musculus]	0	33	12	13	22	12	379	44.6	69.42	12539	ENSMUSG00000019471.10	Cdc37	1.98	2.81	504727	6.25189e+06	2.18521e+07	Peak Found	High	High	1
High	Master Protein	P67984	60S ribosomal protein L22 [OS=Mus musculus]	0	19	2	2	4	2	128	14.8	12.08	19934; 100047372; 102642602	ENSMUSG00000028936.15	Rpl22; LOC100047372; LOC100504863; LOC102642602	1.58	2.37	215137	1525489	2.3632e+06	Peak Found	High	High	1
High	Master Protein	P47964	60S ribosomal protein L36 [OS=Mus musculus]	0	18	2	2	3	2	105	12.2	7.33	54217		Rpl36	2.08	2.35	249491	1.41595e+06	1.55556e+06	Peak Found	High	High	1
High	Master Protein	Q9D8N0	elongation factor 1-gamma [OS=Mus musculus]	0	15	7	7	15	7	437	50	33.66	67160	ENSMUSG00000071644.10	Eef1g	2.02	2.32	250033	2.03667e+06	3.17823e+06	Peak Found	High	High	1
High	Master Protein	Q8CIE6	coatomer subunit alpha [OS=Mus musculus]	0	2	2	2	3	2	1224	138.3	5.7	12847	ENSMUSG00000026553.17	Copa	-6.64	2.25	82027.5		391292	Peak Found	High	High	1
High	Master Protein	Q9CY27	Very-long-chain enoyl-CoA reductase [OS=Mus musculus]	0	7	3	3	6	3	308	36.1	10.2	106529	ENSMUSG00000031708.16	Tecr	2.66	2.17	103659	1.5158e+06	1.35445e+06	High	High	High	1
High	Master Protein	Q9R1P4	Proteasome subunit alpha type-1 [OS=Mus musculus]	0	14	4	4	7	4	263	29.5	9.15	26440	ENSMUSG00000030751.18	Psma1	2.58	2.16	242831	1.54785e+06	1.90355e+06	Peak Found	High	High	1
High	Master Protein	Q9Z2U0	Proteasome subunit alpha type-7 [OS=Mus musculus]	0	20	4	4	6	4	248	27.8	12.91	26444	ENSMUSG00000027566.14	Psma7	2.21	2.16	341831	1.58452e+06	1.52803e+06	Peak Found	High	High	1
High	Master Protein	P49718	DNA replication licensing factor mcm5 [OS=Mus musculus]	0	9	6	6	9	6	733	82.3	24.37	17218		Mcm5	2.38	2.15	112866	2.87823e+06	3.10474e+06	Peak Found	High	High	1
High	Master Protein	Q8C0C7	Phenylalanine--tRNA ligase alpha subunit [OS=Mus musculus]	0	8	4	4	6	4	508	57.6	11.79	66590	ENSMUSG00000003808.18	Farsa	2.24	2.14	131978	621534	825032	Peak Found	High	High	1
High	Master Protein	P05064	fructose-bisphosphate aldolase A [OS=Mus musculus]	0	22	7	7	12	7	364	39.3	28.89	11674	ENSMUSG00000030695.14	Aldoa	2.9	2.11	630003	2.75441e+06	1.78584e+06	High	High	High	1	Met-loss [N-Term]
High	Master Protein	P62849-1	40S ribosomal protein S24 [OS=Mus musculus]	0	17	2	2	4	2	133	15.4	9.61	20088; 102642752	ENSMUSG00000025290.16	Rps24; LOC677113; LOC102642752	1.53	2.08	117275	1.06045e+06	1.48617e+06	Peak Found	High	High	1
High	Master Protein	Q60953-1	Protein PML [OS=Mus musculus]	0	7	6	6	10	6	885	98.2	25.01	18854	ENSMUSG00000036986.16	Pml	2.29	2.07	200494	1.81426e+06	1.04534e+06	Peak Found	High	High	1
High	Master Protein	P68372	Tubulin beta-4B chain [OS=Mus musculus]	0	57	18	23	77	3	445	49.8	238.07	227613	ENSMUSG00000036752.4	Tubb4b	1.61	2.06	938223	3.91914e+06	5.87101e+06	High	High	High	1
High	Master Protein	P47757-1	F-actin-capping protein subunit beta [OS=Mus musculus]	0	8	2	2	2	2	277	31.3	5.2	12345	ENSMUSG00000028745.18	Capzb	2.21	2.04	216084	998253	889016	Peak Found	High	High	1
High	Master Protein	P97360	Transcription factor ETV6 [OS=Mus musculus]	0	8	4	4	6	4	485	56.4	6.55	14011	ENSMUSG00000030199.16	Etv6	2.24	2.04	128114	806350	576539	Peak Found	High	High	1
High	Master Protein	Q9JIF7	Coatomer subunit beta [OS=Mus musculus]	0	5	3	3	3	3	953	107	3.98	70349	ENSMUSG00000030754.9	Copb1	1.75	2.02	13586.2	326367	196304	Peak Found	High	High	1
High	Master Protein	P62702	40S ribosomal protein S4, X isoform [OS=Mus musculus]	0	43	12	12	28	12	263	29.6	67.47	20102	ENSMUSG00000031320.9	Rps4x	2.07	2	1.60722e+06	9.11637e+06	1.06265e+07	High	High	High	1
High	Master Protein	Q9CZX8	40S ribosomal protein S19 [OS=Mus musculus]	0	28	4	4	7	4	145	16.1	12.18	20085	ENSMUSG00000040952.16	Rps19	1.85	1.87	221939	1.79911e+06	2.14237e+06	High	High	High	1
High	Master Protein	P47962	60S ribosomal protein L5 [OS=Mus musculus]	0	14	5	5	7	5	297	34.4	15.18	100503670	ENSMUSG00000058558.12	Rpl5	1.54	1.86	243147	1.56297e+06	907058	Peak Found	High	High	1
High	Master Protein	P63323	40S ribosomal protein S12 [OS=Mus musculus]	0	45	5	5	9	5	132	14.5	23.81	20042		Rps12	1.88	1.83	274490	5.03208e+06	4.43994e+06	High	High	High	1	Met-loss+Acetyl [N-Term]
High	Master Protein	P18242	Cathepsin D [OS=Mus musculus]	0	8	3	3	4	3	410	44.9	9.45	13033	ENSMUSG00000007891.16	Ctsd	2.86	1.83	167792	2.43862e+06	990745	Peak Found	High	High	1
High	Master Protein	P17918	proliferating cell nuclear antigen [OS=Mus musculus]	0	32	8	8	14	8	261	28.8	34	18538	ENSMUSG00000027342.14	Pcna	2.2	1.8	598821	2362083	3.78453e+06	High	High	High	1
High	Master Protein	P97351	40S ribosomal protein S3a [OS=Mus musculus]	0	38	11	12	34	11	264	29.9	76.05	20091	ENSMUSG00000028081.6	Rps3a; Rps3a1	1.93	1.8	1.65366e+06	8.2583e+06	9.06958e+06	High	High	High	1
High	Master Protein	P27773	Protein disulfide-isomerase A3 [OS=Mus musculus]	0	13	6	6	10	6	505	56.6	23.34	14827	ENSMUSG00000027248.13	Pdia3	2.14	1.78	154617	1.74385e+06	822152	High	High	High	1
High	Master Protein	P25206	DNA replication licensing factor mcm3 [OS=Mus musculus]	0	10	7	7	10	7	812	91.5	22.16	17215	ENSMUSG00000041859.10	Mcm3	1.34	1.78	157369	2.48672e+06	3.40719e+06	Peak Found	High	High	1	Met-loss+Acetyl [N-Term]
High	Master Protein	P04184	Thymidine kinase, cytosolic [OS=Mus musculus]	0	23	5	5	5	5	233	25.8	12.04	21877	ENSMUSG00000025574.13	Tk1	0.36	1.78	193473	396489	2.63022e+06	Peak Found	Peak Found	High	1
High	Master Protein	Q9JJZ2	Tubulin alpha-8 chain [OS=Mus musculus]	0	32	11	12	30	2	449	50	95.75	53857	ENSMUSG00000030137.8	Tuba8		1.77	15219	139211	376623	Peak Found	Peak Found	High	1
High	Master Protein	P97461	40S ribosomal protein S5 [OS=Mus musculus]	0	24	4	4	8	4	204	22.9	21.66	20103		Rps5	2.01	1.77	165635	2.16205e+06	2.15839e+06	High	High	High	1	Met-loss+Acetyl [N-Term]
High	Master Protein	Q8BPU7-1	Engulfment and cell motility protein 1 [OS=Mus musculus]	0	25	16	16	30	16	727	83.9	80.6	140580	ENSMUSG00000041112.15	Elmo1	2.44	1.77	1.20772e+06	1.44097e+07	1.04272e+07	High	High	High	1	Met-loss [N-Term]
High	Master Protein	P35700	peroxiredoxin-1 [OS=Mus musculus]	0	28	6	6	10	6	199	22.2	19.15	18477	ENSMUSG00000028691.12	Prdx1	1.91	1.76	1.23637e+06	6.36489e+06	3.9546e+06	High	High	High	1
High	Master Protein	P47753	F-actin-capping protein subunit alpha-1 [OS=Mus musculus]	0	12	2	2	4	2	286	32.9	11.63	12340		Capza1		1.74	149976	529274	500885	High	High	High	1
High	Master Protein	P61750	ADP-ribosylation factor 4 [OS=Mus musculus]	0	10	2	2	3	1	180	20.4	4.43	11843	ENSMUSG00000021877.11	Arf4	1.53	1.73	160563	463848	533074	Peak Found	High	High	1
High	Master Protein	P68040	Receptor of activated protein C kinase 1 [OS=Mus musculus]	0	35	10	10	22	10	317	35.1	61.63	14694	ENSMUSG00000020372.15	Gnb2l1; Rack1	1.57	1.73	3.76434e+06	1.33411e+07	1.45682e+07	High	High	High	1
High	Master Protein	P09103	Protein disulfide-isomerase [OS=Mus musculus]	0	12	6	6	10	6	509	57	17.27	18453	ENSMUSG00000025130.11	P4hb	2.26	1.72	14495	1.78191e+06	787500	High	High	High	1
High	Master Protein	P62911	60S ribosomal protein L32 [OS=Mus musculus]	0	39	5	5	12	5	135	15.9	33.92	19951; 652989	ENSMUSG00000057841.5	Rpl32; Rpl32p	1.9	1.72	1.01203e+06	3.70191e+06	3.86269e+06	High	High	High	1
High	Master Protein	P62852	40S ribosomal protein S25 [OS=Mus musculus]	0	24	4	4	11	4	125	13.7	31.84	75617	ENSMUSG00000009927.9	Rps25	1.54	1.72	1.65988e+06	6.58473e+06	6.90615e+06	High	High	High	1
High	Master Protein	P12970	60S ribosomal protein L7a [OS=Mus musculus]	0	41	10	10	21	10	266	30	58.74	27176	ENSMUSG00000062647.16	Rpl7a	2.04	1.71	1.57457e+06	7.92337e+06	6.07653e+06	High	High	High	1
High	Master Protein	P63325	40S ribosomal protein S10 [OS=Mus musculus]	0	23	4	4	9	4	165	18.9	16.88	67097	ENSMUSG00000052146.15	Rps10	1.51	1.7	327759	1.19831e+06	1.82598e+06	High	High	High	1
High	Master Protein	Q99J72	DNA dC->dU-editing enzyme APOBEC-3 [OS=Mus musculus]	0	10	5	5	9	5	429	50.9	16.2	80287		Apobec3	2.15	1.7	635780	3.18711e+06	2.76908e+06	High	High	High	1
High	Master Protein	P68368	Tubulin alpha-4A chain [OS=Mus musculus]	0	51	18	19	49	4	448	49.9	148.23	22145	ENSMUSG00000026202.13	Tuba4a	1.97	1.7	2.3183e+06	6.00363e+06	7.30231e+06	High	High	High	1
High	Master Protein	Q8CGY8-1	UDP-N-acetylglucosamine--peptide N-acetylglucosaminyltransferase 110 kDa subunit [OS=Mus musculus]	0	22	20	20	40	20	1046	116.9	102.74	108155	ENSMUSG00000034160.13	Ogt	1.95	1.66	2.40193e+06	1.29673e+07	1.07802e+07	High	High	High	1
High	Master Protein	P28063	Proteasome subunit beta type-8 [OS=Mus musculus]	0	11	3	3	5	3	276	30.2	11.57	16913	ENSMUSG00000024338.14	Psmb8	2.07	1.65	162590	1.27498e+06	883209	Peak Found	High	High	1
High	Master Protein	P99024	tubulin beta-5 chain [OS=Mus musculus]	0	67	20	26	82	5	444	49.6	256.54	22154	ENSMUSG00000001525.10	Tubb5	0.97	1.65	5.11289e+06	1.05639e+07	1.5338e+07	High	High	High	1
High	Master Protein	P53026	60S ribosomal protein L10A [OS=Mus musculus]	0	38	8	8	21	8	217	24.9	48.3	19896		Rpl10a	2.11	1.64	1.28776e+06	7.67435e+06	7.49903e+06	High	High	High	1
High	Master Protein	P62889	60S ribosomal protein L30 [OS=Mus musculus]	0	41	3	3	8	3	115	12.8	30.64	19946; 667779; 666899	ENSMUSG00000058600.13	Rpl30; Rpl30-ps8; Gm12191	1.02	1.63	1.82557e+06	4.2123e+06	4.62687e+06	High	High	High	1
High	Master Protein	Q91VC3	Eukaryotic initiation factor 4A-III [OS=Mus musculus]	0	16	6	6	11	4	411	46.8	22.54	192170	ENSMUSG00000025580.15	Eif4a3	1.57	1.63	1.76514e+06	4745983	4.82119e+06	High	High	High	1
High	Master Protein	O08664	B-cell CLL/lymphoma 7 protein family member C [OS=Mus musculus]	0	17	3	3	7	2	217	23.4	15.95	12055	ENSMUSG00000030814.17	Bcl7c	1.78	1.63	263407	902019	813474	High	High	High	1
High	Master Protein	P47738	Aldehyde dehydrogenase, mitochondrial [OS=Mus musculus]	0	25	11	11	23	11	519	56.5	50.95	11669	ENSMUSG00000029455.14	Aldh2	2.19	1.63	1.34205e+06	7206023	5.92019e+06	High	High	High	1
High	Master Protein	P62843	40S ribosomal protein S15 [OS=Mus musculus]	0	23	4	4	5	4	145	17	11.6	20054	ENSMUSG00000063457.14	Rps15	1.98	1.61	197867	1.02321e+06	840030	Peak Found	High	High	1
High	Master Protein	Q05144	Ras-related C3 botulinum toxin substrate 2 [OS=Mus musculus]	0	36	7	7	20	6	192	21.4	42.5	19354	ENSMUSG00000033220.6	Rac2	1.92	1.61	2.77407e+06	1.29233e+07	1.02268e+07	High	High	High	1
High	Master Protein	P97311	DNA replication licensing factor MCM6 [OS=Mus musculus]	0	3	2	2	2	2	821	92.8	5.3	17219	ENSMUSG00000026355.11	Mcm6	1.87	1.6	84657.6	308410	256859	Peak Found	High	High	1
High	Master Protein	P11983	T-complex protein 1 subunit alpha [OS=Mus musculus]	0	27	13	13	23	13	556	60.4	66.86	21454	ENSMUSG00000068039.12	Tcp1	1.42	1.6	2.01607e+06	6.92695e+06	7.47704e+06	High	High	High	1
High	Master Protein	Q8C3J5	Dedicator of cytokinesis protein 2 [OS=Mus musculus]	0	12	20	20	32	20	1828	211.6	78.13	94176	ENSMUSG00000020143.15	Dock2	2.1	1.6	1.24739e+06	1.19353e+07	9.58645e+06	Peak Found	High	High	1
High	Master Protein	P63276	40S ribosomal protein S17 [OS=Mus musculus]	0	16	3	3	6	3	135	15.5	13.42	20068	ENSMUSG00000061787.15	Rps17	1.89	1.6	291058	1.1314e+06	556269	High	High	High	1
High	Master Protein	P14404	Mds1 and evi1 complex locus protein evi1 [OS=Mus musculus]	0	3	3	3	5	3	1042	116.8	10.82	14013	ENSMUSG00000027684.16	Mecom	2.54	1.59	14259.1	1.21474e+06	1.03606e+06	Peak Found	High	High	1
High	Master Protein	P62900	60S ribosomal protein L31 [OS=Mus musculus]	0	37	5	5	13	5	125	14.5	29.1	114641	ENSMUSG00000073702.11	Rpl31	1.9	1.58	1.57516e+06	5.3956e+06	4.74412e+06	High	High	High	1
High	Master Protein	P80316	T-complex protein 1 subunit epsilon [OS=Mus musculus]	0	14	6	6	9	6	541	59.6	26.7	12465	ENSMUSG00000022234.14	Cct5	2.04	1.58	221982	1.31908e+06	1.7426e+06	Peak Found	High	High	1
High	Master Protein	P62908	40S ribosomal protein S3 [OS=Mus musculus]	0	71	17	17	44	17	243	26.7	126.85	27050	ENSMUSG00000030744.13	Rps3	1.56	1.56	1.03133e+07	3.49491e+07	3.39907e+07	High	High	High	1
High	Master Protein	P09405	Nucleolin [OS=Mus musculus]	0	32	22	22	49	22	707	76.7	118.54	17975	ENSMUSG00000026234.12	Ncl	1.43	1.55	4.77997e+06	1.53388e+07	1.70296e+07	High	High	High	1
High	Master Protein	P68369	tubulin alpha-1A chain [OS=Mus musculus]	0	52	18	19	50	4	451	50.1	153.44	22142	ENSMUSG00000072235.5	Tuba1a	0.92	1.55	6.94971e+06	1.29981e+07	2.12645e+07	High	High	High	1
High	Master Protein	Q61881	DNA replication licensing factor MCM7 [OS=Mus musculus]	0	2	2	2	2	2	719	81.2	2.33	17220	ENSMUSG00000029730.16	Mcm7	1.26	1.55	13301.5	475843	565346	Peak Found	Peak Found	High	1
High	Master Protein	Q03172	zinc finger protein 40 [OS=Mus musculus]	0	2	5	5	8	5	2688	288.2	15.86	110521		Hivep1	1.68	1.55	285930	2.88241e+06	1.85977e+06	Peak Found	High	High	1
High	Master Protein	P49710	Hematopoietic lineage cell-specific protein [OS=Mus musculus]	0	7	3	3	4	3	486	54.2	7.23	15163	ENSMUSG00000022831.14	Hcls1	2.31	1.53	183215	906980	694993	Peak Found	High	High	1
High	Master Protein	Q8K0H5	transcription initiation factor TFIID subunit 10 [OS=Mus musculus]	0	22	3	3	7	3	218	21.8	31.03	24075	ENSMUSG00000043866.11	Taf10	1.28	1.53	781808	1.90731e+06	1.99408e+06	High	High	High	1
High	Master Protein	A2A8Z1-1	Oxysterol-binding protein-related protein 9 [OS=Mus musculus]	0	22	14	14	34	14	736	83.1	88.83	100273	ENSMUSG00000028559.17	Osbpl9	1.75	1.53	2.98169e+06	9.85725e+06	1.00872e+07	High	High	High	1	Met-loss+Acetyl [N-Term]
High	Master Protein	P61358	60S ribosomal protein L27 [OS=Mus musculus]	0	36	4	4	12	4	136	15.8	33.83	19942; 108167922	ENSMUSG00000063316.13; ENSMUSG00000073640.2	Rpl27; LOC108167922	1.45	1.53	2.50599e+06	6.8086e+06	7.05135e+06	High	High	High	1
High	Master Protein	Q922B2	Aspartate--tRNA ligase, cytoplasmic [OS=Mus musculus]	0	22	11	11	18	11	501	57.1	42.77	226414	ENSMUSG00000026356.15	Dars	1.9	1.51	799956	4.06013e+06	4.45733e+06	Peak Found	High	High	1
High	Master Protein	Q61656	probable ATP-dependent RNA helicase DDX5 [OS=Mus musculus]	0	13	7	7	13	7	614	69.2	35.01	13207		Ddx5	1.14	1.51	1.40851e+06	3.23347e+06	3.39769e+06	High	High	High	1
High	Master Protein	P10126	Elongation factor 1-alpha 1 [OS=Mus musculus]	0	36	14	15	47	14	462	50.1	149.71	13627	ENSMUSG00000037742.14	Eef1a1; LOC101056619	1.59	1.51	1.0985e+07	3.8609e+07	3.29663e+07	High	High	High	1
High	Master Protein	P25444	40S ribosomal protein S2 [OS=Mus musculus]	0	42	11	11	28	11	293	31.2	73.61	16898; 546298	ENSMUSG00000044533.15	Rps2; Rps2-ps13	1.51	1.5	5.01632e+06	1.58595e+07	1.5144e+07	High	High	High	1
High	Master Protein	P80317	T-complex protein 1 subunit zeta [OS=Mus musculus]	0	11	6	6	7	6	531	58	12.94	12466		Cct6a	1.74	1.5	407597	1.24566e+06	1.30158e+06	Peak Found	High	High	1
High	Master Protein	P62245	40S ribosomal protein S15a [OS=Mus musculus]	0	31	4	4	9	4	130	14.8	27.19	267019	ENSMUSG00000008683.16	Rps15a	1.49	1.49	1.03638e+06	2.8481e+06	5430011	High	High	High	1
High	Master Protein	P62717	60S ribosomal protein L18a [OS=Mus musculus]	0	16	3	3	9	3	176	20.7	20.01	76808	ENSMUSG00000045128.9	Rpl18a	1.56	1.48	488797	1.49347e+06	1.41054e+06	High	High	High	1
High	Master Protein	P51410	60S ribosomal protein L9 [OS=Mus musculus]	0	35	6	6	15	6	192	21.9	51.04	20005	ENSMUSG00000047215.14	Rpl9	0.89	1.47	1.66385e+06	4.53013e+06	5.4474e+06	High	High	High	1
High	Master Protein	Q62280	Protein SSXT [OS=Mus musculus]	0	5	2	2	6	2	418	45.8	14.34	268996	ENSMUSG00000037013.15	Ss18	1.52	1.47	929108	2.77239e+06	2.56928e+06	High	High	High	1	Met-loss+Acetyl [N-Term]
High	Master Protein	Q9EPU0-1	Regulator of nonsense transcripts 1 [OS=Mus musculus]	0	6	7	7	10	7	1124	123.9	17.96	19704	ENSMUSG00000058301.8	Upf1	1.81	1.47	108071	857804	822378	High	High	High	1
High	Master Protein	P62918	60S ribosomal protein L8 [OS=Mus musculus]	0	16	4	4	12	4	257	28	36.6	26961	ENSMUSG00000003970.8	Rpl8	1.92	1.47	2.20863e+06	8.91352e+06	7.05363e+06	High	High	High	1
High	Master Protein	Q8CI95	Oxysterol-binding protein-related protein 11 [OS=Mus musculus]	0	28	16	17	38	16	751	83.6	133.04	106326		Osbpl11	1.36	1.47	5.33802e+06	1.53851e+07	1.71439e+07	High	High	High	1
High	Master Protein	Q3TKT4-1	Transcription activator BRG1 [OS=Mus musculus]	0	29	43	45	107	31	1613	181.3	296.22	20586	ENSMUSG00000032187.16	Smarca4	1.15	1.47	1.17362e+07	6.6334e+07	2.92744e+07	High	High	High	1
High	Master Protein	Q9JIF0-1	protein arginine N-methyltransferase 1 [OS=Mus musculus]	0	14	4	4	6	4	371	42.4	18.35	15469	ENSMUSG00000109324.1	Prmt1	1.62	1.46	461621	1.77702e+06	2.32762e+06	Peak Found	High	High	1
High	Master Protein	Q61937	Nucleophosmin [OS=Mus musculus]	0	25	7	7	19	7	292	32.5	52.08	18148	ENSMUSG00000057113.13	Npm1	1.86	1.46	1.47995e+06	6.40371e+06	5.54201e+06	High	High	High	1
High	Master Protein	O09167	60S ribosomal protein L21 [OS=Mus musculus]	0	16	2	2	6	2	160	18.6	22.43	19933		Rpl21	0.61	1.45	448245	1.60998e+06	2.05534e+06	High	High	High	1
High	Master Protein	P60867	40S ribosomal protein S20 [OS=Mus musculus]	0	29	4	4	15	4	119	13.4	48.98	67427	ENSMUSG00000028234.6	Rps20	1.98	1.45	3.23402e+06	1.21178e+07	9.11756e+06	High	High	High	1
High	Master Protein	P47955	60S acidic ribosomal protein P1 [OS=Mus musculus]	0	38	2	2	4	2	114	11.5	13.86	56040	ENSMUSG00000007892.8	Rplp1	1.65	1.45	191611	603200	523382	Peak Found	High	High	1	Met-loss+Acetyl [N-Term]
High	Master Protein	Q6ZWV3	60S ribosomal protein L10 [OS=Mus musculus]	0	46	10	11	33	10	214	24.6	93.17	110954; 100043391	ENSMUSG00000008682.13; ENSMUSG00000058443.5	Rpl10; Rpl10-ps1	2.08	1.45	3.91343e+06	1.90169e+07	1.22406e+07	High	High	High	1
High	Master Protein	Q9R1P3	proteasome subunit beta type-2 [OS=Mus musculus]	0	13	2	2	3	2	201	22.9	10.82	26445	ENSMUSG00000028837.8	Psmb2	1.03	1.44	399966	1.2414e+06	1.28266e+06	Peak Found	High	High	1
High	Master Protein	Q61233	Plastin-2 [OS=Mus musculus]	0	29	16	16	29	16	627	70.1	73.81	18826	ENSMUSG00000021998.16	Lcp1	1.92	1.44	1.18646e+06	8527478	5.13224e+06	High	High	High	1
High	Master Protein	Q8VE65	Transcription initiation factor TFIID subunit 12 [OS=Mus musculus]	0	12	2	2	6	2	161	17.9	14.55	66464	ENSMUSG00000028899.11	Taf12	1.85	1.44	480479	1.54867e+06	1.16485e+06	High	High	High	1
High	Master Protein	Q99JR8-1	SWI/SNF-related matrix-associated actin-dependent regulator of chromatin subfamily D member 2 [OS=Mus musculus]	0	42	20	20	52	18	531	59	147.84	83796	ENSMUSG00000078619.10	Smarcd2	0.89	1.44	3.9266e+06	7.59279e+06	1.42977e+07	High	High	High	1
High	Master Protein	Q8R0H9	ADP-ribosylation factor-binding protein GGA1 [OS=Mus musculus]	0	17	9	9	14	9	635	69.9	24.37	106039	ENSMUSG00000033128.8	Gga1	1.63	1.43	501527	2.55916e+06	2.78908e+06	High	High	High	1
High	Master Protein	Q99020	Heterogeneous nuclear ribonucleoprotein A/B [OS=Mus musculus]	0	11	3	3	7	2	285	30.8	18.72	15384	ENSMUSG00000020358.17	Hnrnpab	2	1.43	216826	1.39489e+06	1.03801e+06	High	High	High	1
High	Master Protein	Q61103	Zinc finger protein ubi-d4 [OS=Mus musculus]	0	34	10	10	26	10	391	44.2	76.58	19708	ENSMUSG00000024826.14	Dpf2	0.92	1.42	3.68585e+06	6.25607e+06	8.72406e+06	High	High	High	1	Met-loss+Acetyl [N-Term]
High	Master Protein	Q9Z0H3	SWI/SNF-related matrix-associated actin-dependent regulator of chromatin subfamily B member 1 [OS=Mus musculus]	0	19	8	8	15	8	385	44.1	35.93	20587	ENSMUSG00000000902.13	Smarcb1	0.99	1.42	1.64424e+06	3.67168e+06	6.262e+06	High	High	High	1
High	Master Protein	P41105	60S ribosomal protein L28 [OS=Mus musculus]	0	47	7	7	17	7	137	15.7	38.05	19943	ENSMUSG00000030432.12	Rpl28	1.44	1.42	1.4626e+06	5.32658e+06	4.80157e+06	High	High	High	1	Met-loss+Acetyl [N-Term]
High	Master Protein	P46737	Lys-63-specific deubiquitinase BRCC36 [OS=Mus musculus]	0	8	2	2	3	2	291	33.3	4.28	210766	ENSMUSG00000031201.17	Brcc3	1.01	1.41	181478	365181	482783	Peak Found	High	High	1
High	Master Protein	Q8BZ47	zinc finger protein 609 [OS=Mus musculus]	0	11	11	12	22	11	1413	151	60.05	214812	ENSMUSG00000040524.9	Zfp609	1.55	1.4	2.12949e+06	7.51645e+06	6407852	High	High	High	1	Phospho [S575(88.2)]
High	Master Protein	P80314	T-complex protein 1 subunit beta [OS=Mus musculus]	0	16	7	7	11	7	535	57.4	28.05	12461	ENSMUSG00000034024.8	Cct2	2.15	1.4	208948	2.5837e+06	2.5797e+06	High	High	High	1
High	Master Protein	P62301	40S ribosomal protein S13 [OS=Mus musculus]	0	37	6	6	17	6	151	17.2	48.92	68052; 625298; 102642137	ENSMUSG00000090862.3	Rps13; Rps13-ps1; LOC102642137	1.41	1.4	1.24253e+06	5.13194e+06	5.78248e+06	High	High	High	1
High	Master Protein	Q6ZWV7	60S ribosomal protein L35 [OS=Mus musculus]	0	16	3	3	7	3	123	14.5	15.3	66489	ENSMUSG00000078193.2; ENSMUSG00000062997.6	Rpl35	1.35	1.39	1.27623e+06	3.07459e+06	3.68221e+06	High	High	High	1
High	Master Protein	P14206	40S ribosomal protein SA [OS=Mus musculus]	0	23	4	4	10	4	295	32.8	38.56	16785; 100045332; 102642689	ENSMUSG00000032518.6	Rpsa; LOC100045332; LOC100505031; LOC102642689	1.21	1.39	1.62901e+06	4.88997e+06	6.03347e+06	High	High	High	1
High	Master Protein	P62242	40S ribosomal protein S8 [OS=Mus musculus]	0	40	7	7	16	7	208	24.2	47.25	20116; 100040298	ENSMUSG00000047675.15	Rps8; Gm15501	1.43	1.38	4.15159e+06	1.04377e+07	1.05149e+07	High	High	High	1
High	Master Protein	Q8C570	mRNA export factor [OS=Mus musculus]	0	6	3	3	5	3	368	40.9	7.25	66679	ENSMUSG00000027509.11	Rae1	2.01	1.38	152688	866557	599719	High	High	High	1
High	Master Protein	P14148	60S ribosomal protein L7 [OS=Mus musculus]	0	31	8	8	18	8	270	31.4	51.04	19989	ENSMUSG00000043716.13	Rpl7	1.49	1.37	4.24365e+06	1.08411e+07	1.30799e+07	High	High	High	1
High	Master Protein	P60843	Eukaryotic initiation factor 4A-I [OS=Mus musculus]	0	18	7	7	12	5	406	46.1	27.06	13681	ENSMUSG00000059796.16	Eif4a1	1.77	1.37	534305	1.83118e+06	1.40397e+06	Peak Found	High	High	1
High	Master Protein	P62960	Nuclease-sensitive element-binding protein 1 [OS=Mus musculus]	0	9	2	2	9	1	322	35.7	33.77	22608	ENSMUSG00000028639.14	Ybx1	1	1.36	422425	846162	1.08482e+06	High	High	High	1
High	Master Protein	Q9CR57	60S ribosomal protein L14 [OS=Mus musculus]	0	15	3	3	11	3	217	23.5	23.79	67115	ENSMUSG00000025794.9	Rpl14	1.32	1.36	1.90606e+06	4.59924e+06	4.92119e+06	High	High	High	1
High	Master Protein	P62264	40S ribosomal protein S14 [OS=Mus musculus]	0	65	6	6	14	6	151	16.3	47.6	20044	ENSMUSG00000024608.10	Rps14	1.42	1.35	2.00212e+06	5.47008e+06	5.45828e+06	High	High	High	1
High	Master Protein	P14211	Calreticulin [OS=Mus musculus]	0	21	9	9	20	9	416	48	46.08	12317	ENSMUSG00000003814.8	Calr	2.04	1.35	711758	7.86039e+06	4.73231e+06	High	High	High	1
High	Master Protein	Q8BK67	Protein RCC2 [OS=Mus musculus]	0	10	5	5	10	5	520	55.9	21.38	108911	ENSMUSG00000040945.13	Rcc2	1.71	1.34	281675	1.78437e+06	1.44705e+06	High	High	High	1
High	Master Protein	Q60668-1	heterogeneous nuclear ribonucleoprotein D0 [OS=Mus musculus]	0	17	6	6	12	5	355	38.3	29.76	11991	ENSMUSG00000000568.15	Hnrnpd	1.96	1.34	850763	9.15132e+06	5.73436e+06	High	High	High	1
High	Master Protein	Q6ZWY3	40S ribosomal protein S27-like [OS=Mus musculus]	0	39	3	3	6	1	84	9.5	15.17	67941	ENSMUSG00000036781.13	Rps27l	-6.64	1.34	124739		315418	Peak Found	High	High	1
High	Master Protein	Q8C092	Transcription initiation factor TFIID subunit 5 [OS=Mus musculus]	0	11	8	8	17	8	801	87	28.49	226182		Taf5	1.97	1.34	590938	2.97908e+06	2.41418e+06	High	High	High	1
High	Master Protein	Q91VI7	Ribonuclease inhibitor [OS=Mus musculus]	0	6	3	3	3	3	456	49.8	4.33	107702	ENSMUSG00000038650.15	Rnh1	1.6	1.33	93944.3	660043	867808	Peak Found	High	High	1
High	Master Protein	P20152	Vimentin [OS=Mus musculus]	0	52	27	28	79	27	466	53.7	228.18	22352	ENSMUSG00000026728.9	Vim	1.39	1.33	1.9004e+07	4.79545e+07	4.64363e+07	High	High	High	1
High	Master Protein	P97492	Regulator of G-protein signaling 14 [OS=Mus musculus]	0	49	20	21	49	20	547	59.8	154.78	51791	ENSMUSG00000052087.13	Rgs14	1.89	1.33	5.23868e+06	2.60338e+07	1.97193e+07	High	High	High	1
High	Master Protein	O55142	60S ribosomal protein L35a [OS=Mus musculus]	0	38	5	5	15	5	110	12.5	23.08	100043423; 57808; 100042363; 100302576; 100040169; 100046034; 100048620	ENSMUSG00000060636.13	Rpl35a-ps4; Rpl35a; Rpl35a-ps2; Gm10243; Rpl35a-ps5; LOC100862595; Gm14279; LOC100048620	1.28	1.33	1.37134e+06	3.63553e+06	3.69344e+06	High	High	High	1
High	Master Protein	Q5SVR0	TBC1 domain family member 9B [OS=Mus musculus]	0	23	27	27	57	27	1263	141.7	160.53	76795	ENSMUSG00000036644.15	Tbc1d9b	1.73	1.33	7.99105e+06	28056885	1.95492e+07	High	High	High	1
High	Master Protein	Q9D0M5	Dynein light chain 2, cytoplasmic [OS=Mus musculus]	0	34	4	4	9	1	89	10.3	26.29	68097	ENSMUSG00000020483.14	Dynll2	1.53	1.32	202240	583892	505260	Peak Found	High	High	1
High	Master Protein	P14115	60S ribosomal protein L27a [OS=Mus musculus]	0	22	3	3	9	3	148	16.6	26.68	26451	ENSMUSG00000046364.14	Rpl27a	1.25	1.32	2.92513e+06	6.70158e+06	7.17269e+06	High	High	High	1
High	Master Protein	Q8BI84-1	Transport and Golgi organization protein 1 homolog [OS=Mus musculus]	0	1	2	2	3	2	1930	213.5	4.72	338366		Mia3	1.78	1.31	13619.2	386037	33841.5	Peak Found	High	High	1
High	Master Protein	P47911	60S ribosomal protein L6 [OS=Mus musculus]	0	38	12	12	33	12	296	33.5	81.65	19988	ENSMUSG00000029614.13	Rpl6	1.51	1.31	4.46051e+06	1.04657e+07	1.03321e+07	High	High	High	1
High	Master Protein	O54941	SWI/SNF-related matrix-associated actin-dependent regulator of chromatin subfamily E member 1 [OS=Mus musculus]	0	28	11	11	23	11	411	46.6	72.56	57376	ENSMUSG00000037935.16	Smarce1	0.1	1.3	3.16898e+06	3.76144e+06	8.13562e+06	High	High	High	1
High	Master Protein	P48754	breast cancer type 1 susceptibility protein homolog [OS=Mus musculus]	0	1	2	2	2	2	1812	198.7	0	12189	ENSMUSG00000017146.12	Brca1	0.25	1.3	52281.6	72898.3	128809	Peak Found	Peak Found	High	1
High	Master Protein	P35980	60S ribosomal protein L18 [OS=Mus musculus]	0	35	6	6	13	6	188	21.6	39.37	19899	ENSMUSG00000059070.16	Rpl18	1.33	1.3	4.06347e+06	9.54546e+06	9.98234e+06	High	High	High	1
High	Master Protein	Q8VI33	transcription initiation factor TFIID subunit 9 [OS=Mus musculus]	0	47	11	11	24	11	264	29	57.18	108143	ENSMUSG00000052293.14; ENSMUSG00000078941.9	Taf9	1.33	1.29	3.98071e+06	9.658e+06	7.65616e+06	High	High	High	1
High	Master Protein	P97496	SWI/SNF complex subunit SMARCC1 [OS=Mus musculus]	0	42	37	38	109	26	1104	122.8	348.89	20588	ENSMUSG00000032481.16	Smarcc1	0.91	1.29	1.3774e+07	2.79622e+07	3.60101e+07	High	High	High	1	Met-loss+Acetyl [N-Term]; Phospho [S327(98.3)]
High	Master Protein	P43275	Histone H1.1 [OS=Mus musculus]	0	29	4	4	11	3	213	21.8	37.95	80838	ENSMUSG00000049539.2	Hist1h1a	1.11	1.29	709175	1534983	1.72729e+06	High	High	High	1	Met-loss+Acetyl [N-Term]
High	Master Protein	Q9CXW4	60S ribosomal protein L11 [OS=Mus musculus]	0	25	4	4	10	4	178	20.2	31.04	67025	ENSMUSG00000059291.15	Rpl11	1.46	1.27	2.9201e+06	8.50764e+06	8.25138e+06	High	High	High	1	Met-loss+Acetyl [N-Term]
High	Master Protein	P43276	Histone H1.5 [OS=Mus musculus]	0	22	5	5	12	4	223	22.6	35.15	56702	ENSMUSG00000058773.2	Hist1h1b	1.24	1.27	1973916	5.68631e+06	5600217	High	High	High	1	Met-loss+Acetyl [N-Term]
High	Master Protein	P47915	60S ribosomal protein L29 [OS=Mus musculus]	0	23	4	4	10	4	160	17.6	19.79	19944; 666642	ENSMUSG00000048758.14	Rpl29; Gm8210	1.99	1.27	1.78639e+06	7.69745e+06	5.18342e+06	High	High	High	1
High	Master Protein	O08583-1	THO complex subunit 4 [OS=Mus musculus]	0	7	2	2	2	2	255	26.9	2.13	21681	ENSMUSG00000025134.2	Alyref		1.26	21170.7	264565	402364	Peak Found	High	High	1
High	Master Protein	P10639	thioredoxin [OS=Mus musculus]	0	41	4	4	8	4	105	11.7	23.99	22166	ENSMUSG00000028367.5	Txn1	1.79	1.26	2.93286e+06	1.05222e+07	8.16751e+06	High	High	High	1
High	Master Protein	P63168	Dynein light chain 1, cytoplasmic [OS=Mus musculus]	0	34	4	4	8	1	89	10.4	22.89	56455	ENSMUSG00000009013.5	Dynll1	2.55	1.23	592111	3466843	1.39134e+06	Peak Found	High	Peak Found	1
High	Master Protein	P58252	Elongation factor 2 [OS=Mus musculus]	0	24	17	17	28	17	858	95.3	62.28	13629	ENSMUSG00000034994.10	Eef2	1.35	1.23	1.42181e+06	6.48512e+06	5.19056e+06	High	High	High	1	Met-loss [N-Term]
High	Master Protein	Q58A65	C-jun-amino-terminal kinase-interacting protein 4 [OS=Mus musculus]	0	12	14	14	24	14	1321	146.1	46.71	70834		Spag9	1.51	1.21	1.13004e+06	3.99531e+06	2.96075e+06	High	High	High	1
High	Master Protein	P50096	Inosine-5'-monophosphate dehydrogenase 1 [OS=Mus musculus]	0	61	24	25	79	21	514	55.2	251.87	23917	ENSMUSG00000003500.13	Impdh1	1.41	1.21	1.29637e+07	3.55838e+07	3.39715e+07	High	High	High	1
High	Master Protein	Q6ZWN5	40S ribosomal protein S9 [OS=Mus musculus]	0	44	12	12	35	12	194	22.6	75.36	76846	ENSMUSG00000006333.14	Rps9	1.29	1.21	1.15926e+07	2.76807e+07	27737334	High	High	High	1
High	Master Protein	Q9D883	Splicing factor U2AF 35 kDa subunit [OS=Mus musculus]	0	16	3	3	5	3	239	27.8	10.99	108121	ENSMUSG00000061613.12	U2af1	1	1.21	130994	261681	302160	High	High	High	1
High	Master Protein	P62137	serine/threonine-protein phosphatase PP1-alpha catalytic subunit [OS=Mus musculus]	0	14	4	4	6	4	330	37.5	11.81	19045	ENSMUSG00000040385.6; ENSMUSG00000096994.2	Ppp1ca	1.4	1.2	168422	935283	904412	Peak Found	High	High	1
High	Master Protein	Q8VEK3	Heterogeneous nuclear ribonucleoprotein U [OS=Mus musculus]	0	15	10	10	22	10	800	87.9	50.65	51810	ENSMUSG00000039630.10; ENSMUSG00000111145.1	Hnrnpu	1.46	1.2	2.87673e+06	1.02098e+07	6.99207e+06	High	High	High	1
High	Master Protein	Q61466	SWI/SNF-related matrix-associated actin-dependent regulator of chromatin subfamily D member 1 [OS=Mus musculus]	0	38	17	17	44	15	515	58.2	137.25	83797	ENSMUSG00000023018.4	Smarcd1	1.14	1.2	5.0732e+06	1.43578e+07	1.35251e+07	High	High	High	1
High	Master Protein	P60122	RuvB-like 1 [OS=Mus musculus]	0	5	2	2	2	2	456	50.2	2.52	56505	ENSMUSG00000030079.15	Ruvbl1	1.2	1.19	202328	1.17269e+06	849394	Peak Found	High	High	1
High	Master Protein	P35979	60S ribosomal protein L12 [OS=Mus musculus]	0	42	5	5	10	5	165	17.8	36.1	269261	ENSMUSG00000038900.17	Rpl12	1.02	1.18	1.5383e+06	3.33991e+06	4.39427e+06	High	High	High	1
High	Master Protein	P61255	60S ribosomal protein L26 [OS=Mus musculus]	0	43	8	8	20	8	145	17.2	41.25	19941; 100034726	ENSMUSG00000060938.14	Rpl26; Gm15772	1.59	1.17	2.70473e+06	7.95237e+06	6.91851e+06	High	High	High	1
High	Master Protein	Q80WQ2	Protein VAC14 homolog [OS=Mus musculus]	0	28	17	17	36	17	782	88	97.88	234729	ENSMUSG00000010936.11	Vac14	1.81	1.17	1.92802e+06	9.33111e+06	6.44899e+06	High	High	High	1
High	Master Protein	Q61599	Rho GDP-dissociation inhibitor 2 [OS=Mus musculus]	0	35	4	4	5	4	200	22.8	12.82	11857	ENSMUSG00000030220.13	Arhgdib	0.42	1.17	44228.2	855722	826172	Peak Found	High	High	1
High	Master Protein	Q8BG05-2	Isoform 2 of Heterogeneous nuclear ribonucleoprotein A3 [OS=Mus musculus]	0	24	7	7	13	7	357	37.1	40.23	229279	ENSMUSG00000059005.13	Hnrnpa3	1.6	1.16	837379	3.76654e+06	5.71648e+06	High	High	High	1	Acetyl [N-Term]
High	Master Protein	Q9QUM9	Proteasome subunit alpha type-6 [OS=Mus musculus]	0	16	4	4	4	4	246	27.4	8.15	26443	ENSMUSG00000021024.14	Psma6	2.17	1.16	74628.5	1.09692e+06	840197	Peak Found	High	High	1
High	Master Protein	Q9CZM2	60S ribosomal protein L15 [OS=Mus musculus]	0	40	8	8	18	8	204	24.1	46.95	66480	ENSMUSG00000012405.15	Rpl15	1.8	1.16	1.37367e+06	5.48681e+06	4.53889e+06	High	High	High	1
High	Master Protein	Q8BTM8	Filamin-A [OS=Mus musculus]	0	4	10	10	13	8	2647	281	19.76	192176	ENSMUSG00000031328.15	Flna	1.17	1.15	355268	1.05411e+06	1.11069e+06	High	High	High	1
High	Master Protein	P68134	Actin, alpha skeletal muscle [OS=Mus musculus]	0	32	12	18	81	1	377	42	212.01	11459	ENSMUSG00000031972.5	Acta1	1.33	1.15	4.84182e+06	1.08565e+07	9.8983e+06	High	High	High	1
High	Master Protein	P62751	60S ribosomal protein L23a [OS=Mus musculus]	0	18	3	3	6	3	156	17.7	13.44	268449	ENSMUSG00000058546.8	Rpl23a	0.82	1.14	38621.2	334455	571048	High	High	High	1
High	Master Protein	P57776-1	Elongation factor 1-delta [OS=Mus musculus]	0	15	4	4	10	4	281	31.3	27.49	66656		Eef1d	1.11	1.14	1.48543e+06	3.12617e+06	2.17708e+06	High	High	High	1	Met-loss+Acetyl [N-Term]
High	Master Protein	P63017	Heat shock cognate 71 kDa protein [OS=Mus musculus]	0	41	22	24	74	20	646	70.8	253.58	15481	ENSMUSG00000015656.17	Hspa8	1.21	1.14	1.72017e+07	4.07311e+07	3.97754e+07	High	High	High	1
High	Master Protein	A2BH40-2	Isoform 2 of AT-rich interactive domain-containing protein 1A [OS=Mus musculus]	0	30	45	53	180	2	1903	206.4	627.65	93760		Arid1a	1.26	1.14	90467.6	216807	852555	High	High	High	1	Phospho [S312(99.9)]
High	Master Protein	Q62191	E3 ubiquitin-protein ligase TRIM21 [OS=Mus musculus]	0	32	15	17	50	15	470	54.1	153.26	20821		Trim21	1.49	1.14	14741438	4.48296e+07	3.30117e+07	High	High	High	1
High	Master Protein	P14131	40S ribosomal protein S16 [OS=Mus musculus]	0	52	8	8	20	8	146	16.4	47.86	100039355; 20055	ENSMUSG00000037563.15	Rps16-ps2; Rps16	1.17	1.13	7.63702e+06	1.55386e+07	1.49551e+07	High	High	High	1
High	Master Protein	Q9CY50	Translocon-associated protein subunit alpha [OS=Mus musculus]	0.005	7	2	2	4	2	286	32	8.61	107513	ENSMUSG00000021427.9	Ssr1	1.27	1.13	2.06157e+06	5.23277e+06	4.4662e+06	High	High	High	1
High	Master Protein	Q8CHH9-1	Septin-8 [OS=Mus musculus]	0.004	3	2	2	3	2	429	49.8	1.62	20362	ENSMUSG00000018398.18	Sept8	2.29	1.13	66391.8	754234	521422	Peak Found	High	High	1
High	Master Protein	P18760	Cofilin-1 [OS=Mus musculus]	0	68	9	9	23	9	166	18.5	76.99	12631	ENSMUSG00000056201.7	Cfl1	1.54	1.12	4.54228e+06	1.28176e+07	1.11599e+07	High	High	High	1	Met-loss+Acetyl [N-Term]
High	Master Protein	Q3TCJ1	BRISC complex subunit Abraxas 2 [OS=Mus musculus]	0	5	2	2	2	2	415	46.9	2.72	109359		Fam175b; Abraxas2	1.34	1.12	129097	326016	280650	Peak Found	High	High	1
High	Master Protein	P42932	T-complex protein 1 subunit theta [OS=Mus musculus]	0	13	6	6	8	6	548	59.5	19.86	12469	ENSMUSG00000025613.13	Cct8	1.07	1.12	126772	2.03015e+06	1.66758e+06	Peak Found	High	High	1
High	Master Protein	Q9CPR4	60S ribosomal protein L17 [OS=Mus musculus]	0	28	5	5	7	5	184	21.4	17.78	319195		Rpl17	0.48	1.12	285290	643704	1.17169e+06	High	High	High	1
High	Master Protein	Q9Z2N8	Actin-like protein 6A [OS=Mus musculus]	0	39	12	12	28	12	429	47.4	88.31	56456	ENSMUSG00000027671.14	Actl6a	1.04	1.12	6.24338e+06	1.20565e+07	1.34098e+07	High	High	High	1
High	Master Protein	P19253	60S ribosomal protein L13a [OS=Mus musculus]	0	27	6	6	12	6	203	23.4	31.94	22121	ENSMUSG00000074129.13	Rpl13a	1.49	1.12	1.9899e+06	6.19529e+06	4.72555e+06	High	High	High	1	Met-loss+Acetyl [N-Term]
High	Master Protein	P54227	Stathmin [OS=Mus musculus]	0	12	2	2	2	2	149	17.3	3.6	16765	ENSMUSG00000028832.11	Stmn1	1.41	1.11	137986	367173	297613	Peak Found	Peak Found	High	1
High	Master Protein	Q9WVA4	Transgelin-2 [OS=Mus musculus]	0	22	4	4	8	4	199	22.4	21.27	21346	ENSMUSG00000026547.15	Tagln2	2.06	1.11	140628	896287	302912	High	High	High	1
High	Master Protein	Q01853	Transitional endoplasmic reticulum ATPase [OS=Mus musculus]	0	29	20	20	45	20	806	89.3	135.76	269523	ENSMUSG00000028452.7	Vcp	1.8	1.1	5.14829e+06	2.09278e+07	1.3279e+07	High	High	High	1
High	Master Protein	Q8CCS6	polyadenylate-binding protein 2 [OS=Mus musculus]	0	8	2	2	2	2	302	32.3	3.85	54196	ENSMUSG00000022194.15	Pabpn1	1.15	1.1	195467	434578	420331	High	Peak Found	High	1	Met-loss+Acetyl [N-Term]
High	Master Protein	P62281	40S ribosomal protein S11 [OS=Mus musculus]	0	28	6	7	13	6	158	18.4	27.05	27207	ENSMUSG00000003429.11	Rps11	1.36	1.09	2.4187e+06	6.97266e+06	6.30882e+06	High	High	High	1
High	Master Protein	P61979	Heterogeneous nuclear ribonucleoprotein K [OS=Mus musculus]	0	19	7	7	13	7	463	50.9	31.09	15387	ENSMUSG00000021546.17	Hnrnpk	0.88	1.08	759819	2.58381e+06	2.80224e+06	High	High	High	1
High	Master Protein	P24547	inosine-5'-monophosphate dehydrogenase 2 [OS=Mus musculus]	0	72	34	45	346	31	514	55.8	1258.18	23918	ENSMUSG00000062867.13	Impdh2	1.04	1.07	4.36057e+08	9.13087e+08	9.81556e+08	High	High	High	1
High	Master Protein	Q9CU62	structural maintenance of chromosomes protein 1a [OS=Mus musculus]	0	21	26	26	62	26	1233	143.1	132.99	24061	ENSMUSG00000041133.11	Smc1a	1.59	1.07	4.65843e+06	1.68285e+07	1.18069e+07	High	High	High	1
High	Master Protein	Q6ZPZ3	Zinc finger CCCH domain-containing protein 4 [OS=Mus musculus]	0	5	5	5	9	5	1304	140.9	23.74	330474		Zc3h4	2.06	1.07	427050	3.0317e+06	1.89712e+06	Peak Found	High	High	1
High	Master Protein	O88569	heterogeneous nuclear ribonucleoproteins A2/B1 [OS=Mus musculus]	0	27	9	9	19	8	353	37.4	42.86	53379	ENSMUSG00000004980.16	Hnrnpa2b1	1.3	1.07	1.47003e+06	4.78287e+06	3.9185e+06	High	High	High	1
High	Master Protein	P11247	Myeloperoxidase [OS=Mus musculus]	0	10	6	6	13	6	718	81.1	35.88	17523	ENSMUSG00000009350.13	Mpo	1.27	1.07	770809	2.794e+06	1.81614e+06	High	High	High	1
High	Master Protein	Q9WTM5	RuvB-like 2 [OS=Mus musculus]	0	6	3	3	6	3	463	51.1	11.2	20174	ENSMUSG00000003868.14	Ruvbl2	1.79	1.06	339287	1.11345e+06	738780	High	High	High	1
High	Master Protein	F6ZDS4	Nucleoprotein TPR [OS=Mus musculus]	0	26	60	60	120	60	2431	273.8	279.66	108989	ENSMUSG00000006005.17	Tpr	1.28	1.06	9.58885e+06	2.88836e+07	2.46804e+07	High	High	High	1
High	Master Protein	P12382	ATP-dependent 6-phosphofructokinase, liver type [OS=Mus musculus]	0	42	26	27	80	26	780	85.3	254.28	18641	ENSMUSG00000020277.10	Pfkl	1.87	1.05	1.47925e+07	5.23847e+07	3.31256e+07	High	High	High	1
High	Master Protein	P27659	60S ribosomal protein L3 [OS=Mus musculus]	0	29	10	11	23	10	403	46.1	57.91	27367	ENSMUSG00000060036.13	Rpl3	1.46	1.05	4.30741e+06	1.34873e+07	1.46047e+07	High	High	High	1
High	Master Protein	P17742	peptidyl-prolyl cis-trans isomerase A [OS=Mus musculus]	0	42	6	7	21	6	164	18	58.58	268373	ENSMUSG00000071866.12	Ppia	1.65	1.05	4.37501e+06	1.28856e+07	9.43668e+06	High	High	High	1	Met-loss [N-Term]
High	Master Protein	Q921K9-1	B-cell CLL/lymphoma 7 protein family member B [OS=Mus musculus]	0	9	2	2	6	1	202	22.2	13.34	12054	ENSMUSG00000029681.12	Bcl7b	1.92	1.04	201892	764778	415336	High	High	High	1
High	Master Protein	P17182	alpha-enolase [OS=Mus musculus]	0	29	12	12	32	12	434	47.1	88.31	13806; 433182	ENSMUSG00000059040.4; ENSMUSG00000063524.13	Eno1; Gm5506; Eno1b	1.65	1.04	2.20458e+06	1.06132e+07	8.08345e+06	High	High	High	1
High	Master Protein	Q7TPH6	E3 ubiquitin-protein ligase MYCBP2 [OS=Mus musculus]	0	4	19	19	24	19	4711	517.4	42.32	105689		Mycbp2	1.79	1.03	800277	4.4751e+06	3.84195e+06	High	High	High	1
High	Master Protein	P29341	Polyadenylate-binding protein 1 [OS=Mus musculus]	0	45	25	30	103	25	636	70.6	294.26	18458	ENSMUSG00000022283.14	Pabpc1	1.23	1.02	5.58922e+07	1.3473e+08	1.1808e+08	High	High	High	1	Acetyl [N-Term]
High	Master Protein	Q9JHU4	Cytoplasmic dynein 1 heavy chain 1 [OS=Mus musculus]	0	4	15	15	19	15	4644	531.7	37.92	13424	ENSMUSG00000018707.13	Dync1h1	1.63	1.02	2.04306e+06	5.16947e+06	2.88575e+06	High	High	High	1
High	Master Protein	P14869	60S acidic ribosomal protein P0 [OS=Mus musculus]	0	38	9	9	27	9	317	34.2	87.46	11837	ENSMUSG00000067274.10	Rplp0	1.22	1.02	6.34432e+06	1.49989e+07	1.29572e+07	High	High	High	1
High	Master Protein	A2BH40	AT-rich interactive domain-containing protein 1A [OS=Mus musculus]	0	30	52	62	202	9	2283	241.9	709.98	93760	ENSMUSG00000007880.16	Arid1a	0.28	1.01	3.96367e+06	6.36903e+06	1.07563e+07	High	High	High	1	Phospho [S359(97.9); S697(99.9)]; Met-loss+Acetyl [N-Term]
High	Master Protein	P84228	histone H3.2 [OS=Mus musculus]	0	40	4	5	12	4	136	15.4	27.95	319149; 260423; 15077; 319154; 97114; 319148; 319151; 319150	ENSMUSG00000081058.5; ENSMUSG00000093769.4; ENSMUSG00000074403.2; ENSMUSG00000100210.1; ENSMUSG00000069273.2; ENSMUSG00000099583.1; ENSMUSG00000069310.3; ENSMUSG00000069267.2	Hist1h3d; Hist1h3f; Hist2h3c1; Hist2h3b; Hist2h3c2; Hist1h3c; Hist1h3e; Hist1h3b	1.27	1	3.38514e+06	7.61862e+06	6900043	High	High	High	1
High	Master Protein	Q6DIC0	Probable global transcription activator SNF2L2 [OS=Mus musculus]	0	18	25	26	60	13	1577	180.1	180.38	67155		Smarca2	0.89	1	1.04854e+06	2.53857e+06	4.69332e+06	High	High	High	1
High	Master Protein	Q68FD5	Clathrin heavy chain 1 [OS=Mus musculus]	0	8	11	11	16	11	1675	191.4	40.08	67300	ENSMUSG00000047126.17	Cltc	0.93	1	542622	1.94467e+06	2.15353e+06	Peak Found	High	High	1
High	Master Protein	Q8CBE3	WD repeat-containing protein 37 [OS=Mus musculus]	0	14	7	7	18	7	496	55	48.04	207615	ENSMUSG00000021147.16	Wdr37	1.74	1	1.59417e+06	8.23069e+06	6.08841e+06	High	High	High	1
High	Master Protein	P63242	Eukaryotic translation initiation factor 5A-1 [OS=Mus musculus]	0	32	4	4	14	4	154	16.8	44.7	276770	ENSMUSG00000078812.10	Eif5a	1.21	0.98	1.2358e+06	3.80961e+06	3.39099e+06	High	High	High	1
High	Master Protein	P68254-1	14-3-3 protein theta [OS=Mus musculus]	0	42	10	11	26	5	245	27.8	63.85	22630; 102634437; 214444	ENSMUSG00000076432.12	Ywhaq; LOC102634437; Gm11226; Ywhaq-ps3; Cdk5rap2	1.55	0.98	707991	2.54934e+06	2.06579e+06	High	High	High	1
High	Master Protein	Q6PDG5-1	SWI/SNF complex subunit SMARCC2 [OS=Mus musculus]	0	24	26	27	68	15	1213	132.5	190.43	68094	ENSMUSG00000025369.15	Smarcc2	0.65	0.97	2.6894e+06	5.2451e+06	6.97055e+06	High	High	High	1
High	Master Protein	Q9JHR7	insulin-degrading enzyme [OS=Mus musculus]	0	21	19	19	40	19	1019	117.7	97.98	15925		Ide	1.79	0.97	2.68845e+06	1.06974e+07	7.85599e+06	High	High	High	1
High	Master Protein	Q8VIJ6	splicing factor, proline- and glutamine-rich [OS=Mus musculus]	0	6	3	3	8	2	699	75.4	25.37	71514	ENSMUSG00000028820.13	Sfpq	1.51	0.96	222318	1.78113e+06	432685	High	High	High	1
High	Master Protein	Q00899	Transcriptional repressor protein YY1 [OS=Mus musculus]	0	4	2	2	5	2	414	44.7	7.63	22632	ENSMUSG00000021264.11	Yy1	1.66	0.95	32252.4	291882	162732	High	High	High	1
High	Master Protein	P61982	14-3-3 protein gamma [OS=Mus musculus]	0	23	6	6	15	2	247	28.3	36.75	22628	ENSMUSG00000051391.9	Ywhag	1.5	0.95	202579	572211	391932	High	High	High	1
High	Master Protein	Q9ESC8	AF4/FMR2 family member 4 [OS=Mus musculus]	0	3	3	3	6	3	1160	126.6	14.77	93736	ENSMUSG00000049470.13	Aff4	1.63	0.95	163871	505723	315577	High	High	High	1
High	Master Protein	P84099	60S ribosomal protein L19 [OS=Mus musculus]	0	21	5	6	10	5	196	23.5	16.52	19921; 100041511	ENSMUSG00000017404.12	Rpl19; Rpl19-ps11	1.23	0.94	1.1975e+06	3.23957e+06	2.55776e+06	High	High	High	1
High	Master Protein	Q3TLH4	Protein Prrc2c [OS=Mus musculus]	0	3	7	7	18	7	2846	310.7	31.87	226562	ENSMUSG00000040225.15	Prrc2c	1.26	0.93	894376	2.48058e+06	1.86625e+06	High	High	High	1
High	Master Protein	Q9D2G2-1	Dihydrolipoyllysine-residue succinyltransferase component of 2-oxoglutarate dehydrogenase complex, mitochondrial [OS=Mus musculus]	0.004	4	2	2	2	2	454	49	1.67	78920	ENSMUSG00000004789.9	Dlst	1.04	0.93	151303	489064	350545	Peak Found	High	Peak Found	1
High	Master Protein	Q62311	Transcription initiation factor TFIID subunit 6 [OS=Mus musculus]	0	22	12	12	21	12	678	72.6	50.46	21343	ENSMUSG00000036980.13	Taf6	0.93	0.93	1.27113e+06	4.41483e+06	3.69922e+06	High	High	High	1
High	Master Protein	P43274	Histone H1.4 [OS=Mus musculus]	0	26	5	5	12	2	219	22	28.8	50709	ENSMUSG00000051627.2	Hist1h1e	0.96	0.92	1.51449e+06	2.95602e+06	2.87551e+06	High	High	High	1	Met-loss+Acetyl [N-Term]
High	Master Protein	Q91WQ5	TAF5-like RNA polymerase II p300/CBP-associated factor-associated factor 65 kDa subunit 5L [OS=Mus musculus]	0	6	3	3	4	3	589	65.9	9.33	102162	ENSMUSG00000038697.15	Taf5l	1.89	0.92	132500	491536	251252	High	High	Peak Found	1
High	Master Protein	P62827	GTP-binding nuclear protein RAN [OS=Mus musculus]	0	30	6	6	16	6	216	24.4	43.93	19384; 102641332	ENSMUSG00000029430.13	LOC100045999; Ran; LOC102641332	1.5	0.91	2.54015e+06	6.37052e+06	5.4055e+06	High	High	High	1	Met-loss+Acetyl [N-Term]
High	Master Protein	Q99LM9	Transcriptional adapter 1 [OS=Mus musculus]	0	16	5	5	8	5	335	37.4	20.63	27878	ENSMUSG00000026563.13	Tada1	1.14	0.91	586145	1.40852e+06	1.22841e+06	Peak Found	High	High	1	Met-loss+Acetyl [N-Term]
High	Master Protein	P62267	40S ribosomal protein S23 [OS=Mus musculus]	0	16	3	3	5	3	143	15.8	8.21	66475	ENSMUSG00000049517.7	Rps23	1.33	0.9	504220	1.27297e+06	1.11295e+06	High	High	High	1
High	Master Protein	Q9WUM5	Succinate--CoA ligase [ADP/GDP-forming] subunit alpha, mitochondrial [OS=Mus musculus]	0	14	4	4	11	4	346	36.1	34.34	56451	ENSMUSG00000052738.14	Suclg1	1.46	0.9	1.19642e+06	3.29882e+06	2.3106e+06	High	High	High	1
High	Master Protein	Q80WE4	Kinesin-like protein KIF20B [OS=Mus musculus]	0	9	15	15	28	15	1774	203.4	61.09	240641	ENSMUSG00000024795.10	Kif20b	0.43	0.9	2.2827e+06	2.942e+06	5.33352e+06	High	High	High	1
High	Master Protein	Q61990	Poly(rC)-binding protein 2 [OS=Mus musculus]	0	7	2	2	3	2	362	38.2	6.7	18521	ENSMUSG00000056851.13	Pcbp2	1.4	0.89	278131	1.38922e+06	907892	Peak Found	High	High	1
High	Master Protein	P28293	Cathepsin G [OS=Mus musculus]	0	32	8	8	21	8	261	29.1	55	13035	ENSMUSG00000040314.1	Ctsg	1.08	0.88	2.58388e+06	7.35693e+06	5.4974e+06	High	High	High	1
High	Master Protein	Q8CIB9	N-acetyltransferase ESCO2 [OS=Mus musculus]	0	13	5	5	9	5	592	67.2	28.5	71988	ENSMUSG00000022034.9	Esco2	0.28	0.88	1.01437e+06	566944	1.8733e+06	High	High	High	1
High	Master Protein	Q3UQU0	Bromodomain-containing protein 9 [OS=Mus musculus]	0	22	12	12	24	12	596	66.8	58.7	105246		Brd9	1.42	0.87	1.77105e+06	4.77184e+06	3.99524e+06	High	High	High	1
High	Master Protein	Q8BJA3-1	Homeobox-containing protein 1 [OS=Mus musculus]	0	26	9	9	25	9	419	47.1	77.58	219150	ENSMUSG00000021972.14	Hmbox1	1.05	0.87	3.89091e+06	1.00311e+07	8.09729e+06	High	High	High	1
High	Master Protein	Q6Y685	Transforming acidic coiled-coil-containing protein 1 [OS=Mus musculus]	0	11	7	7	15	7	774	83.9	36.36	320165		Tacc1	1.39	0.87	1.14908e+06	4.15205e+06	3.19066e+06	High	High	High	1
High	Master Protein	P47963	60S ribosomal protein L13 [OS=Mus musculus]	0	24	5	5	15	5	211	24.3	30.15	270106	ENSMUSG00000000740.12	Rpl13	1.16	0.87	1.644e+06	4.56691e+06	4.96202e+06	High	High	High	1
High	Master Protein	P08113	Endoplasmin [OS=Mus musculus]	0	13	11	11	23	9	802	92.4	64.35	22027	ENSMUSG00000020048.13	Hsp90b1	1.86	0.86	930752	3.46615e+06	2.21638e+06	High	High	High	1
High	Master Protein	P47226-1	Testin [OS=Mus musculus]	0	10	4	4	8	4	423	48	3.93	21753		Tes	1.36	0.86	220905	589490	389011	High	High	High	1
High	Master Protein	P83741	Serine/threonine-protein kinase WNK1 [OS=Mus musculus]	0	8	17	18	50	17	2377	250.8	126.55	232341	ENSMUSG00000045962.16	Wnk1	1.28	0.86	1.1529e+07	3.01281e+07	2.1621e+07	High	High	High	1	Phospho [S2027(100)]
High	Master Protein	Q5SXI5	Zinc finger protein 496 [OS=Mus musculus]	0	3	2	2	6	2	585	66.5	7.06	268417	ENSMUSG00000020472.14	Zkscan17	1.27	0.85	474865	933058	802413	High	High	High	1
High	Master Protein	B2RRE7	OTU domain-containing protein 4 [OS=Mus musculus]	0	24	24	24	58	24	1107	123	176.77	73945	ENSMUSG00000036990.13	Otud4	0.98	0.85	9.98311e+06	1.81154e+07	1.82809e+07	High	High	High	1
High	Master Protein	P63158	High mobility group protein B1 [OS=Mus musculus]	0	18	3	3	9	3	215	24.9	34.27	15289; 100862258	ENSMUSG00000066551.12	Hmgb1; Gm21596; LOC100862258	1.8	0.85	891330	2.45246e+06	1.57169e+06	High	High	High	1
High	Master Protein	P41731	CD63 antigen [OS=Mus musculus]	0	8	2	2	2	2	238	25.7	2.71	12512	ENSMUSG00000025351.14	Cd63	1.5	0.84	99815.8	282918	178368	Peak Found	High	High	1
High	Master Protein	Q9JKX6	ADP-sugar pyrophosphatase [OS=Mus musculus]	0	29	5	5	14	5	218	24	51.49	53893	ENSMUSG00000025817.12	Nudt5	0.96	0.84	2.79584e+06	5.00754e+06	4.41273e+06	High	High	High	1
High	Master Protein	P62754	40S RIBOSOMAL PROTEIN S6 [OS=Mus musculus]	0	29	7	7	15	7	249	28.7	34.78	667739; 20104; 105244208	ENSMUSG00000028495.14	Rps6-ps4; Rps6; LOC105244208	1.36	0.83	2.23941e+06	4.02359e+06	4.26446e+06	High	High	High	1
High	Master Protein	P20029	78 kDa glucose-regulated protein [OS=Mus musculus]	0	32	18	18	50	16	655	72.4	152.13	14828	ENSMUSG00000026864.13	Hspa5	1.32	0.82	5.25794e+06	14070477	9.88539e+06	High	High	High	1
High	Master Protein	Q4QRL3	Coiled-coil domain-containing protein 88B [OS=Mus musculus]	0	2	3	3	3	3	1481	166.5	4.06	78317	ENSMUSG00000047810.8	Ccdc88b	0.93	0.82	23356	44382.7	41102.2	Peak Found	High	High	1
High	Master Protein	Q9D8E6	60S ribosomal protein L4 [OS=Mus musculus]	0	32	11	11	23	11	419	47.1	71.27	67891	ENSMUSG00000032399.8	Rpl4	1	0.81	3.34814e+06	7.1372e+06	9.25757e+06	High	High	High	1
High	Master Protein	Q8K4P0	pre-mRNA 3' end processing protein WDR33 [OS=Mus musculus]	0	28	29	31	79	29	1330	145.2	201.32	74320	ENSMUSG00000024400.15	Wdr33	1.11	0.81	9.87545e+06	2.32348e+07	1.93314e+07	High	High	High	1
High	Master Protein	Q8QZT1	Acetyl-CoA acetyltransferase, mitochondrial [OS=Mus musculus]	0	13	4	4	6	4	424	44.8	16.34	110446	ENSMUSG00000032047.5	Acat1	0.6	0.81	296513	1.40892e+06	1.52475e+06	High	High	High	1
High	Master Protein	Q8BHG9	CGG triplet repeat-binding protein 1 [OS=Mus musculus]	0.005	11	2	2	3	2	167	18.8	5.25	106143	ENSMUSG00000054604.7	Cggbp1	-6.64	0.8	96547.3		168214	High	High	High	1
High	Master Protein	Q07797	Galectin-3-binding protein [OS=Mus musculus]	0	8	3	3	6	3	577	64.5	22.08	19039	ENSMUSG00000033880.11	Lgals3bp	1.34	0.8	342499	1.30981e+06	1.01858e+06	Peak Found	High	High	1
High	Master Protein	Q3U9G9	Lamin-B receptor [OS=Mus musculus]	0	6	4	4	9	4	626	71.4	14.31	98386	ENSMUSG00000004880.11	Lbr	1.81	0.8	403407	2.28203e+06	844713	High	High	High	1
High	Master Protein	Q8JZX4	Splicing factor 45 [OS=Mus musculus]	0	5	2	2	2	2	405	45.3	3.73	76938	ENSMUSG00000037197.11	Rbm17	-6.64	0.8	24266.9		42123.5	Peak Found	High	High	1
High	Master Protein	Q6NZC7	SEC23-interacting protein [OS=Mus musculus]	0	23	20	21	57	20	998	110.7	155.5	207352		Sec23ip	1.16	0.79	1.12933e+07	2.02181e+07	1.94971e+07	High	High	High	1
High	Master Protein	Q9CQF3	Cleavage and polyadenylation specificity factor subunit 5 [OS=Mus musculus]	0	15	3	3	5	3	227	26.2	14.47	68219	ENSMUSG00000031754.10	Nudt21	0.88	0.78	607021	1.14802e+06	1.04294e+06	Peak Found	High	High	1
High	Master Protein	Q9EPU4	Cleavage and polyadenylation specificity factor subunit 1 [OS=Mus musculus]	0	19	26	26	70	26	1441	160.7	182.29	94230	ENSMUSG00000034022.7	Cpsf1	0.88	0.78	1.17177e+07	2.07486e+07	1.81322e+07	High	High	High	1
High	Master Protein	P26039	Talin-1 [OS=Mus musculus]	0	8	17	17	28	17	2541	269.7	67.96	21894	ENSMUSG00000028465.16	Tln1	1.31	0.77	562552	2.96074e+06	2.40395e+06	High	High	High	1
High	Master Protein	P16858	glyceraldehyde-3-phosphate dehydrogenase [OS=Mus musculus]	0	59	16	17	49	16	333	35.8	167.7	14433; 100042025; 100042746	ENSMUSG00000057666.18	Gapdh; Gm20899; LOC100042025; Gapdh-ps15; Gm12033	0.53	0.76	2.40284e+07	3.51405e+07	3.97347e+07	High	High	High	1
High	Master Protein	Q6NZN0-1	RNA-binding protein 26 [OS=Mus musculus]	0	36	38	38	109	38	1012	114.1	301.96	74213		Rbm26	1.31	0.76	2.05076e+07	4.74957e+07	3.43477e+07	High	High	High	1	Phospho [S127(99.9)]
High	Master Protein	Q9DC28-1	Casein kinase I isoform delta [OS=Mus musculus]	0	12	4	4	7	4	415	47.3	18.26	104318	ENSMUSG00000025162.17	Csnk1d	1.35	0.75	189780	1.42092e+06	1.30327e+06	Peak Found	High	High	1
High	Master Protein	Q9CW03	Structural maintenance of chromosomes protein 3 [OS=Mus musculus]	0	20	24	24	38	24	1217	141.5	71.35	13006	ENSMUSG00000024974.10	Smc3	1.12	0.75	4.64506e+07	8.15364e+07	6.08086e+07	High	High	High	1
High	Master Protein	Q3THW5	Histone H2A.V [OS=Mus musculus]	0	18	2	2	5	1	128	13.5	8.72	77605	ENSMUSG00000041126.16	H2afv	1.32	0.74	162443	404834	271866	High	High	Peak Found	1
High	Master Protein	P84084	ADP-ribosylation factor 5 [OS=Mus musculus]	0.005	10	2	2	2	1	180	20.5	2.71	11844	ENSMUSG00000020440.13	Arf5	1.57	0.74	95176.8	281651	159098	Peak Found	Peak Found	High	1
High	Master Protein	Q9EP53	Hamartin [OS=Mus musculus]	0	6	6	6	14	6	1161	128.7	32.28	64930	ENSMUSG00000026812.16	Tsc1	0.2	0.74	9.64543e+06	1.56786e+06	1.62229e+07	High	High	High	1
High	Master Protein	Q62093	serine/arginine-rich splicing factor 2 [OS=Mus musculus]	0	12	3	3	8	3	221	25.5	15.97	20382	ENSMUSG00000034120.18	Srsf2	1.65	0.71	440747	1.47338e+06	1.12166e+06	High	High	High	1
High	Master Protein	P70388	DNA repair protein Rad50 [OS=Mus musculus]	0	3	3	3	3	3	1312	153.4	6.11	19360		Rad50	0.56	0.71	114260	614120	647276	High	High	High	1
High	Master Protein	Q9ESZ8-1	General transcription factor II-I [OS=Mus musculus]	0	25	20	20	45	20	998	112.2	135.36	14886	ENSMUSG00000060261.15	Gtf2i	0.3	0.71	7.30339e+06	3.95821e+07	1.16868e+07	High	High	High	1	Met-loss+Acetyl [N-Term]
High	Master Protein	P23198	chromobox protein homolog 3 [OS=Mus musculus]	0	24	4	4	12	4	183	20.8	31.28	12417		Cbx3	0.71	0.71	1726407	2.77856e+06	2.77957e+06	High	High	High	1
High	Master Protein	Q9CPW5	Translocon-associated protein subunit beta [OS=Mus musculus]	0	4	2	2	4	2	183	20	3.57	66256	ENSMUSG00000041355.13	Ssr2	1.49	0.7	155132	347238	248130	High	High	High	1
High	Master Protein	Q9WU00	Nuclear respiratory factor 1 [OS=Mus musculus]	0	6	3	3	5	3	503	53.5	10.61	18181	ENSMUSG00000058440.14	Nrf1	1.71	0.69	242371	1.10563e+06	541180	High	High	High	1
High	Master Protein	P62806	histone H4 [OS=Mus musculus]	0	39	4	4	17	4	103	11.4	43.51	320332; 326619; 319160; 319155; 319158; 319161; 69386; 319157; 319159; 326620; 100041230; 319156; 97122; 102641229	ENSMUSG00000096010.2; ENSMUSG00000091405.2; ENSMUSG00000060981.6; ENSMUSG00000069274.3; ENSMUSG00000061482.6; ENSMUSG00000067455.5; ENSMUSG00000064288.4; ENSMUSG00000060678.4; ENSMUSG00000069306.5; ENSMUSG00000069305.3; ENSMUSG00000069266.5; ENSMUSG00000060093.6; ENSMUSG00000060639.5	Hist4h4; Hist1h4a; Hist1h4k; Hist1h4c; Hist1h4i; Hist1h4n; Hist1h4h; Hist1h4f; Hist1h4j; Hist1h4b; Hist1h4m; Hist1h4d; Hist2h4; LOC100862646; LOC102641229	0.46	0.68	6.84087e+06	9.27819e+06	1.08009e+07	High	High	High	1
High	Master Protein	Q9Z103	Activity-dependent neuroprotector homeobox protein [OS=Mus musculus]	0	5	4	4	6	4	1108	124.2	17.53	11538	ENSMUSG00000051149.15	Adnp	1.93	0.68	466068	2.09001e+06	916077	Peak Found	High	High	1
High	Master Protein	Q9R0I7	YLP motif-containing protein 1 [OS=Mus musculus]	0	19	21	24	85	21	1386	155	287.29	56531	ENSMUSG00000021244.15	Ylpm1	1.23	0.68	9.561e+07	1.67629e+08	1.5414e+08	High	High	High	1
High	Master Protein	Q61127	NGFI-A-binding protein 2 [OS=Mus musculus]	0	29	14	14	31	14	525	56.5	85.08	17937	ENSMUSG00000025402.12	Nab2	1.23	0.68	3.96422e+06	1.18679e+07	8.29173e+06	High	High	High	1
High	Master Protein	Q9QYE6	Golgin subfamily A member 5 [OS=Mus musculus]	0	6	4	4	7	4	729	82.3	15.28	27277	ENSMUSG00000021192.15	Golga5	1.36	0.67	309613	1.02783e+06	688483	High	High	High	1
High	Master Protein	Q9QXK7	Cleavage and polyadenylation specificity factor subunit 3 [OS=Mus musculus]	0	18	10	10	28	10	684	77.5	68.5	54451	ENSMUSG00000054309.8	Cpsf3	0.52	0.65	4.07028e+06	6.94598e+06	6.07407e+06	High	High	High	1
High	Master Protein	P63038-1	60 kDa heat shock protein, mitochondrial [OS=Mus musculus]	0	15	8	8	23	8	573	60.9	59.2	15510	ENSMUSG00000025980.14	Hspd1	1.03	0.65	1.76621e+06	4.5335e+06	2.90407e+06	High	High	High	1
High	Master Protein	P06151	L-lactate dehydrogenase A chain [OS=Mus musculus]	0	25	7	7	17	7	332	36.5	35.34	16828	ENSMUSG00000063229.15	Ldha	0.9	0.64	2.48014e+06	4.22507e+06	3.22187e+06	High	High	High	1
High	Master Protein	Q3TCX3	Protein BLOM7 [OS=Mus musculus]	0	4	2	2	6	2	612	64.5	12.78	74200	ENSMUSG00000028060.14	2810403A07Rik	1.04	0.64	57204.4	338696	125969	High	High	High	1	Met-loss+Acetyl [N-Term]
High	Master Protein	P63101	14-3-3 protein zeta/delta [OS=Mus musculus]	0	45	12	13	33	7	245	27.8	83.84	22631	ENSMUSG00000022285.16	Ywhaz	1.89	0.64	1574835	7.75048e+06	3.90007e+06	High	High	High	1
High	Master Protein	O88573	AF4/FMR2 family member 1 [OS=Mus musculus]	0	5	6	6	11	6	1216	131.5	9.91	17355		Aff1	1.66	0.64	124236	893590	209124	High	High	High	1
High	Master Protein	Q9JL19	Nuclear receptor coactivator 6 [OS=Mus musculus]	0	11	15	15	39	15	2067	219.5	121.22	56406		Ncoa6	1.03	0.63	1.03844e+07	2.26518e+07	1.94676e+07	High	High	High	1
High	Master Protein	Q921G6	Leucine-rich repeat and calponin homology domain-containing protein 4 [OS=Mus musculus]	0	5	3	3	8	3	680	73.1	14.51	231798	ENSMUSG00000093445.7; ENSMUSG00000029720.9	Lrch4	1.42	0.63	187310	1.13345e+06	768357	High	High	High	1
High	Master Protein	Q02525	Zinc finger protein 39 [OS=Mus musculus]	0	4	2	2	3	1	718	84.2	2.16	22698	ENSMUSG00000037001.10	Zfp39	1.87	0.61	20871.1	76305.5	31881.2	Peak Found	High	Peak Found	1
High	Master Protein	Q64475	Histone H2B type 1-B [OS=Mus musculus]	0	46	6	6	20	6	126	13.9	42.76	319178	ENSMUSG00000075031.3	Hist1h2bb	0.67	0.61	6.92996e+06	1.21759e+07	1.13673e+07	High	High	High	1
High	Master Protein	Q8R4R6	Nucleoporin NUP53 [OS=Mus musculus]	0	50	11	14	41	11	325	34.8	141.88	69482	ENSMUSG00000091900.2; ENSMUSG00000026999.14	Nup35	0.97	0.61	1.68164e+07	2.88837e+07	2.56969e+07	High	High	High	1
High	Master Protein	Q9D824-1	Pre-mRNA 3'-end-processing factor FIP1 [OS=Mus musculus]	0	10	4	4	11	4	581	64.9	38.26	66899	ENSMUSG00000029227.15	Fip1l1	-0.08	0.6	1.63233e+06	1.88762e+06	1.54654e+06	High	High	High	1
High	Master Protein	O09106	histone deacetylase 1 [OS=Mus musculus]	0	8	4	4	7	4	482	55	17.03	433759	ENSMUSG00000028800.15	Hdac1	1.09	0.6	366650	933609	957118	Peak Found	High	High	1
High	Master Protein	P40142	Transketolase [OS=Mus musculus]	0	26	13	13	21	13	623	67.6	52.31	21881	ENSMUSG00000021957.6	Tkt	1.16	0.59	4.67196e+07	8.30689e+07	7.14101e+07	High	High	High	1
High	Master Protein	Q62318	Transcription intermediary factor 1-beta [OS=Mus musculus]	0	41	25	27	65	25	834	88.8	209.93	21849	ENSMUSG00000005566.14	Trim28	1.33	0.58	2.0507e+07	4.79517e+07	3.45401e+07	High	High	High	1	Met-loss+Acetyl [N-Term]
High	Master Protein	Q64127	Transcription intermediary factor 1-alpha [OS=Mus musculus]	0	14	13	13	33	13	1051	116.6	83.52	21848	ENSMUSG00000029833.17	Trim24	1.41	0.57	4.23076e+06	1.09035e+07	6.47157e+06	High	High	High	1
High	Master Protein	O35218	Cleavage and polyadenylation specificity factor subunit 2 [OS=Mus musculus]	0	29	17	17	39	17	782	88.3	126.5	51786	ENSMUSG00000041781.8	Cpsf2	0.5	0.56	5.90085e+06	8.84616e+06	9.47636e+06	High	High	High	1
High	Master Protein	P62830	60S ribosomal protein L23 [OS=Mus musculus]	0	38	4	4	6	4	140	14.9	18.19	65019; 100044627; 100862455	ENSMUSG00000071415.6	Rpl23; LOC100044627; LOC100862455	-0.3	0.56	1.26045e+06	1.04821e+06	1.36239e+06	High	High	High	1
High	Master Protein	Q61838	Pregnancy zone protein [OS=Mus musculus]	0.005	1	2	2	4	1	1495	165.7	6.58	11287	ENSMUSG00000030359.14	Pzp	1.35	0.55	183760	468441	269690	High	High	High	1
High	Master Protein	Q62351	Transferrin receptor protein 1 [OS=Mus musculus]	0	13	10	10	21	10	763	85.7	53.43	22042	ENSMUSG00000022797.15	Tfrc	0.63	0.54	3.07487e+06	3.43966e+06	4.20166e+06	High	High	High	1
High	Master Protein	Q02105	Complement C1q subcomponent subunit C [OS=Mus musculus]	0	8	2	2	5	2	246	26	12.38	12262	ENSMUSG00000036896.5	C1qc	1.14	0.51	1525440	3.18924e+06	2.05708e+06	High	High	High	1
High	Master Protein	Q9D154	Leukocyte elastase inhibitor A [OS=Mus musculus]	0	26	8	8	11	8	379	42.5	28.86	66222	ENSMUSG00000044734.15	Serpinb1a	1.4	0.51	1.2603e+06	5.52174e+06	2.65238e+06	High	High	High	1
High	Master Protein	Q6ZQ58-1	La-related protein 1 [OS=Mus musculus]	0	2	2	2	4	2	1072	121.1	2.31	73158	ENSMUSG00000037331.15	Larp1	0.35	0.5	74991.3	95390.4	104662	High	High	High	1
High	Master Protein	P26350	Prothymosin alpha [OS=Mus musculus]	0	27	2	2	5	2	111	12.2	20.01	19231	ENSMUSG00000026238.14	Ptma	0.86	0.5	679578	1076186	891810	High	High	High	1	Met-loss+Acetyl [N-Term]
High	Master Protein	Q63871	DNA-directed RNA polymerases I, II, and III subunit RPABC4 [OS=Mus musculus]	0	14	2	2	6	2	58	7	13.75	17749	ENSMUSG00000045996.12	Polr2k	0.34	0.47	2.8771e+06	3.95914e+06	4.34915e+06	High	High	High	1
High	Master Protein	P68510	14-3-3 protein eta [OS=Mus musculus]	0	16	4	4	10	1	246	28.2	22.24	22629	ENSMUSG00000018965.11	Ywhah	0.46	0.46	5.02985e+06	6912957	6.93767e+06	Peak Found	High	Peak Found	1
High	Master Protein	P08101-1	Low affinity immunoglobulin gamma Fc region receptor II [OS=Mus musculus]	0	15	4	4	8	4	330	36.7	23.14	14130		Fcgr2b	1.74	0.46	262229	1.37271e+06	798242	High	High	High	1
High	Master Protein	O35638	Cohesin subunit SA-2 [OS=Mus musculus]	0	6	7	7	9	7	1231	141.2	22.11	20843	ENSMUSG00000025862.14	Stag2	1.49	0.45	403338	2.07601e+06	1.19899e+06	Peak Found	High	High	1
High	Master Protein	P35564	Calnexin [OS=Mus musculus]	0	7	3	3	5	3	591	67.2	14.82	12330	ENSMUSG00000020368.15	Canx	1.05	0.45	269859	558462	567376	Peak Found	High	High	1
High	Master Protein	P62270	40S ribosomal protein S18 [OS=Mus musculus]	0	57	11	11	31	11	152	17.7	78.51	20084	ENSMUSG00000008668.14	Rps18	0.58	0.44	1.13475e+07	1.585e+07	1.30091e+07	High	High	High	1
High	Master Protein	P26041	Moesin [OS=Mus musculus]	0	6	4	4	5	4	577	67.7	7.56	17698	ENSMUSG00000031207.16	Msn	0.6	0.44	369140	877273	673979	Peak Found	High	High	1
High	Master Protein	O35609	Secretory carrier-associated membrane protein 3 [OS=Mus musculus]	0	15	4	4	12	4	349	38.4	45.35	24045	ENSMUSG00000028049.15	Scamp3	0.81	0.43	1.99121e+06	5.02322e+06	2.80542e+06	High	High	High	1
High	Master Protein	O08573	Galectin-9 [OS=Mus musculus]	0	9	3	3	8	3	353	40	24.65	16859		Lgals9	1.25	0.43	861206	2.09666e+06	1.16218e+06	High	High	High	1
High	Master Protein	Q7TMQ7	WD repeat-containing protein 91 [OS=Mus musculus]	0	43	27	27	70	27	748	83.4	220.41	101240	ENSMUSG00000058486.11	Wdr91	0.87	0.43	1.6777e+07	3.03683e+07	2.53324e+07	High	High	High	1
High	Master Protein	Q5ND34	WD repeat-containing protein 81 [OS=Mus musculus]	0	22	34	35	80	34	1934	211.8	192.16	192652	ENSMUSG00000045374.18	Wdr81	1	0.42	9.05388e+06	2.24724e+07	1.58301e+07	High	High	High	1
High	Master Protein	P16045	Galectin-1 [OS=Mus musculus]	0	53	6	6	12	6	135	14.9	35.83	16852	ENSMUSG00000068220.5	Lgals1	1.75	0.41	2.15983e+06	8.35366e+06	2.6036e+06	High	High	High	1	Met-loss+Acetyl [N-Term]
High	Master Protein	P04370-1	myelin basic protein [OS=Mus musculus]	0	24	3	3	7	3	250	27.2	29.02	17196	ENSMUSG00000041607.16	Mbp	0.36	0.39	2.62665e+06	2.49939e+06	3.82907e+06	High	High	High	1
High	Master Protein	P11087-1	Collagen alpha-1(I) chain [OS=Mus musculus]	0	9	10	10	31	10	1453	137.9	75.61	12842	ENSMUSG00000001506.10	Col1a1	0.64	0.39	8.69245e+06	1.59228e+07	1.44077e+07	High	High	High	1
High	Master Protein	Q8R081	Heterogeneous nuclear ribonucleoprotein L [OS=Mus musculus]	0	13	7	8	19	7	586	63.9	51.9	15388	ENSMUSG00000015165.16	Hnrnpl	1.28	0.39	2.27308e+06	5.97149e+06	3.24899e+06	High	High	High	1
High	Master Protein	P38647	Stress-70 protein, mitochondrial [OS=Mus musculus]	0	36	21	21	45	21	679	73.4	122.43	15526	ENSMUSG00000024359.8	Hspa9	0.91	0.38	8.99387e+06	1.68505e+07	1.20198e+07	High	High	High	1
High	Master Protein	Q64523	Histone H2A type 2-C [OS=Mus musculus]	0	22	2	2	6	1	129	14	22.8	319176	ENSMUSG00000068855.3	Hist2h2ac	-0.52	0.37	1.44732e+06	1.01266e+06	1.87029e+06	High	High	High	1
High	Master Protein	P17751	Triosephosphate isomerase [OS=Mus musculus]	0	15	4	4	5	4	299	32.2	11.23	21991	ENSMUSG00000023456.14	Tpi1	0.61	0.37	25587440	4.06284e+07	3.34972e+07	Peak Found	High	High	1
High	Master Protein	P01027-1	Complement C3 [OS=Mus musculus]	0	2	4	4	8	4	1663	186.4	20.01	12266	ENSMUSG00000024164.15	C3	0.85	0.36	2.4614e+06	4.21456e+06	2.4283e+06	High	High	High	1
High	Master Protein	P16951	Cyclic AMP-dependent transcription factor ATF-2 [OS=Mus musculus]	0	10	5	5	9	5	487	52.3	18.15	11909; 102641666	ENSMUSG00000027104.18	Atf2; LOC100047997; LOC102641666	1.48	0.36	1.24621e+06	2.57426e+06	1.90734e+06	High	High	High	1
High	Master Protein	Q8BQZ5-1	Cleavage and polyadenylation specificity factor subunit 4 [OS=Mus musculus]	0	25	4	4	9	4	211	23.6	24.39	54188	ENSMUSG00000029625.16	Cpsf4	0.64	0.34	3.15479e+06	3.60285e+06	3.22866e+06	High	High	High	1	Acetyl [N-Term]
High	Master Protein	Q8C147	Dedicator of cytokinesis protein 8 [OS=Mus musculus]	0	19	35	35	77	35	2100	238.8	182.06	76088	ENSMUSG00000052085.6	Dock8	0.87	0.33	1.03666e+07	2.15698e+07	1.41662e+07	High	High	High	1
High	Master Protein	P15864	Histone H1.2 [OS=Mus musculus]	0	24	6	6	19	1	212	21.3	52.3	50708	ENSMUSG00000036181.2	Hist1h1c	0.83	0.33	85922.5	152323	107787	Peak Found	High	High	1
High	Master Protein	P43277	Histone H1.3 [OS=Mus musculus]	0	27	6	6	20	1	221	22.1	60.24	14957	ENSMUSG00000052565.6	Hist1h1d	-0.13	0.32	1.90235e+06	1.7383e+06	2.37798e+06	High	High	High	1	Met-loss+Acetyl [N-Term]
High	Master Protein	P61514	60S ribosomal protein L37a [OS=Mus musculus]	0	51	5	6	27	5	92	10.3	74.41	19981	ENSMUSG00000046330.10	Rpl37a	0.85	0.32	1.4207e+07	2.82782e+07	1.93205e+07	High	High	High	1
High	Master Protein	Q52KI8-1	Serine/arginine repetitive matrix protein 1 [OS=Mus musculus]	0	3	3	3	3	3	946	106.8	1.82	51796		Srrm1	0.19	0.31	23548.2	75702.1	94548.3	High	High	High	1
High	Master Protein	Q6PFR5	Transformer-2 protein homolog alpha [OS=Mus musculus]	0	8	2	2	4	2	281	32.3	11.86	101214		Tra2a	0.95	0.28	290562	877959	678288	High	High	High	1
High	Master Protein	Q3THE2	Myosin regulatory light chain 12B [OS=Mus musculus]	0	33	5	5	10	5	172	19.8	27.77	67938	ENSMUSG00000034868.8	Myl12b	0.9	0.2	1.38555e+06	2.67798e+06	1.25575e+06	High	High	High	1
High	Master Protein	Q01149	Collagen alpha-2(I) chain [OS=Mus musculus]	0	1	2	2	8	2	1372	129.5	13.15	12843	ENSMUSG00000029661.16	Col1a2	0.82	0.2	2.32929e+06	4.29503e+06	2.69226e+06	High	High	High	1
High	Master Protein	Q80Y44	probable ATP-dependent RNA helicase DDX10 [OS=Mus musculus]	0	4	2	2	2	2	875	100.7	3.51	77591	ENSMUSG00000053289.8	Ddx10	-0.03	0.2	24788.8	24256.1	28404.9	High	Peak Found	High	1
High	Master Protein	Q9CY58	Plasminogen activator inhibitor 1 RNA-binding protein [OS=Mus musculus]	0	13	5	5	10	5	407	44.7	25.21	66870	ENSMUSG00000036371.6	Serbp1		0.19	226406	247904	496118	High	High	High	1	Met-loss [N-Term]
High	Master Protein	P11440	Cyclin-dependent kinase 1 [OS=Mus musculus]	0	9	3	3	6	2	297	34.1	15.08	12534	ENSMUSG00000019942.13	Cdk1	0.46	0.18	12108027	16631827	13735273	High	High	High	1
High	Master Protein	P01029	Complement C4-B [OS=Mus musculus]	0	2	3	3	14	3	1738	192.8	53.44	12268	ENSMUSG00000073418.4	C4b	0.52	0.16	5.65936e+06	1.32682e+07	8.28463e+06	High	High	High	1
High	Master Protein	Q8K019-1	Bcl-2-associated transcription factor 1 [OS=Mus musculus]	0	16	10	13	46	10	919	105.9	165.2	72567	ENSMUSG00000037608.16	Bclaf1	0.69	0.16	1.37487e+07	2.63754e+07	1.77042e+07	High	High	High	1	Phospho [S177(100); S267(100); S289(100)]
High	Master Protein	Q8VDD5	Myosin-9 [OS=Mus musculus]	0	28	50	50	115	50	1960	226.2	321.66	17886	ENSMUSG00000022443.16	Myh9	0.76	0.13	1.49493e+07	2.80109e+07	1.66186e+07	High	High	High	1
High	Master Protein	Q8BTI8	serine/arginine repetitive matrix protein 2 [OS=Mus musculus]	0	5	10	10	21	10	2703	294.7	56.77	75956	ENSMUSG00000039218.16	Srrm2	0.33	0.12	2326046	2.52402e+06	2.85843e+06	High	High	High	1
High	Master Protein	Q921I1	Serotransferrin [OS=Mus musculus]	0	3	3	3	5	3	697	76.7	8.86	22041	ENSMUSG00000032554.15	Trf	1.02	0.1	711550	1.45167e+06	771965	High	High	High	1
High	Master Protein	P35550	rRNA 2'-O-methyltransferase fibrillarin [OS=Mus musculus]	0	19	5	5	8	5	327	34.3	17.36	14113; 102643269	ENSMUSG00000046865.7	LOC100044829; Fbl; LOC102643269	0.41	0.09	947417	1.73799e+06	1.07738e+06	High	High	High	1
High	Master Protein	Q9Z1T6-1	Isoform 2 of 1-phosphatidylinositol 3-phosphate 5-kinase [OS=Mus musculus]	0	2	3	3	3	3	2052	231.9	9.09	18711		Pikfyve		0.05	204908	285507	340104	Peak Found	High	High	1
High	Master Protein	P62996-1	transformer-2 protein homolog beta [OS=Mus musculus]	0	20	5	5	9	5	288	33.6	28.33	20462	ENSMUSG00000022858.15	Tra2b	-0.43	0.03	2.13799e+06	1.65547e+06	1.37468e+06	High	High	High	1
High	Master Protein	Q9WVB0	RNA-binding protein with multiple splicing [OS=Mus musculus]	0	49	8	8	21	8	197	21.8	67.79	19663	ENSMUSG00000031586.16	Rbpms	0.08	0	6.45567e+06	5.62493e+06	5.34474e+06	High	High	High	1
High	Master Protein	Q6PDM2	Serine/arginine-rich splicing factor 1 [OS=Mus musculus]	0	44	11	11	30	11	248	27.7	83.59	110809	ENSMUSG00000018379.17; ENSMUSG00000098301.6	Srsf1; LOC102641923	0.18	-0.01	1.37925e+07	1.19459e+07	1.01355e+07	High	High	High	1
High	Master Protein	O35658	Complement component 1 Q subcomponent-binding protein, mitochondrial [OS=Mus musculus]	0	15	4	4	12	4	278	31	49.46	12261		C1qbp	0.34	-0.05	6.21985e+06	6.66577e+06	4.825e+06	High	High	High	1
High	Master Protein	Q9DBE8	Alpha-1,3/1,6-mannosyltransferase ALG2 [OS=Mus musculus]	0	22	6	6	7	6	415	47.4	21.59	56737	ENSMUSG00000039740.6	Alg2	0.23	-0.05	3.90094e+06	6.09888e+06	3.77117e+06	Peak Found	High	High	1
High	Master Protein	P62259	14-3-3 protein epsilon [OS=Mus musculus]	0	24	6	6	14	3	255	29.2	31.56	22627	ENSMUSG00000020849.13	Ywhae	0.92	-0.07	588001	1.29249e+06	534355	Peak Found	High	High	1
High	Master Protein	P56480	ATP synthase subunit beta, mitochondrial [OS=Mus musculus]	0	13	6	6	15	6	529	56.3	45.99	11947	ENSMUSG00000025393.12	Atp5b	0.23	-0.08	2.95336e+06	2.67397e+06	2.71596e+06	High	High	High	1
High	Master Protein	Q68FE8-1	Zinc finger protein 280D [OS=Mus musculus]	0	18	14	14	38	14	974	107.8	116.96	235469	ENSMUSG00000038535.17	Zfp280d	0.87	-0.09	4.00159e+06	6.21781e+06	3.82591e+06	High	High	High	1
High	Master Protein	P62204	Calmodulin [OS=Mus musculus]	0	21	2	2	4	2	149	16.8	14.64	12315; 12313; 12314	ENSMUSG00000001175.13; ENSMUSG00000036438.12; ENSMUSG00000019370.10	Calm3; Calm1; Calm2	0.43	-0.1	279249	1.01753e+06	778558	Peak Found	High	High	1	Met-loss+Acetyl [N-Term]
High	Master Protein	P51881	ADP/ATP translocase 2 [OS=Mus musculus]	0	38	11	11	25	11	298	32.9	62.7	11740	ENSMUSG00000016319.3	Slc25a5	0.05	-0.11	2.51572e+07	3.21975e+07	2.50583e+07	High	High	High	1	Met-loss+Acetyl [N-Term]
High	Master Protein	Q61164	Transcriptional repressor CTCF [OS=Mus musculus]	0	11	7	7	17	7	736	83.7	38.21	13018	ENSMUSG00000005698.15	Ctcf	0.13	-0.12	1.88126e+06	2.42945e+06	2.31425e+06	High	High	High	1
High	Master Protein	P10107	annexin A1 [OS=Mus musculus]	0	7	2	2	2	2	346	38.7	5.45	16952	ENSMUSG00000024659.14	Anxa1	0.64	-0.12	265818	413008	244860	Peak Found	High	Peak Found	1
High	Master Protein	Q3TEA8-1	Heterochromatin protein 1-binding protein 3 [OS=Mus musculus]	0	7	4	4	5	4	554	60.8	8.61	15441	ENSMUSG00000028759.13	Hp1bp3	-0.6	-0.13	612452	1.13297e+06	1.99749e+06	High	High	High	1
High	Master Protein	E9Q394	A-kinase anchor protein 13 [OS=Mus musculus]	0	3	8	8	13	8	2776	303.8	16.05	75547	ENSMUSG00000066406.15	Akap13	0.82	-0.16	996531	1.39973e+06	1.20516e+06	High	High	High	1
High	Master Protein	P08249	Malate dehydrogenase, mitochondrial [OS=Mus musculus]	0	26	8	8	12	8	338	35.6	27.77	17448	ENSMUSG00000019179.10	Mdh2	0.61	-0.18	1.32282e+06	2.73253e+06	1.3314e+06	High	High	High	1
High	Master Protein	Q9R1Q6	Transmembrane protein 176B [OS=Mus musculus]	0	13	4	4	6	4	263	28.3	13.67	65963	ENSMUSG00000029810.15	Tmem176b	1	-0.19	1.0589e+06	1.40976e+06	1.28304e+06	High	High	High	1
High	Master Protein	Q8VEM8	Phosphate carrier protein, mitochondrial [OS=Mus musculus]	0	15	6	6	13	6	357	39.6	29.17	18674	ENSMUSG00000061904.12	Slc25a3	0.03	-0.2	2.93001e+06	2.2019e+06	2.40217e+06	High	High	High	1
High	Master Protein	Q8VE97	Serine/arginine-rich splicing factor 4 [OS=Mus musculus]	0	10	5	5	11	2	489	55.9	19.61	57317		Srsf4	-6.64	-0.2	80655		70207.3	High	Not Found	High	1
High	Master Protein	P10078-1	Zinc finger protein 28 [OS=Mus musculus]	0	4	3	3	6	2	825	93.3	0	22690	ENSMUSG00000062861.8	Zfp28	0.47	-0.2	92555.1	121813	77154	High	High	High	1
High	Master Protein	Q60604-1	ADSEVERIN [OS=Mus musculus]	0	10	6	6	9	6	715	80.2	22.37	20259	ENSMUSG00000002565.16	Scin	0.41	-0.28	2.68444e+06	2.66653e+06	1.3326e+06	High	High	Peak Found	1	Met-loss+Acetyl [N-Term]
High	Master Protein	Q8BL97-1	serine/arginine-rich splicing factor 7 [OS=Mus musculus]	0	23	7	7	23	6	267	30.8	63.41	225027		Srsf7	-0.19	-0.29	1.00988e+07	8.38518e+06	7.30217e+06	High	High	High	1
High	Master Protein	Q03265	ATP synthase subunit alpha, mitochondrial [OS=Mus musculus]	0	30	14	14	37	14	553	59.7	108.03	11946	ENSMUSG00000025428.15	Atp5a1	0.08	-0.31	9.6571e+06	8909208	7.46962e+06	High	High	High	1
High	Master Protein	Q9JIX8	Apoptotic chromatin condensation inducer in the nucleus [OS=Mus musculus]	0	2	3	3	3	3	1338	150.6	1.96	56215	ENSMUSG00000022185.18	Acin1	0.92	-0.59	663118	612476	152719	High	High	Peak Found	1
High	Master Protein	Q922Q4	Pyrroline-5-carboxylate reductase 2 [OS=Mus musculus]	0	14	3	3	6	3	320	33.6	16.06	69051	ENSMUSG00000026520.8	Pycr2	-0.24	-0.6	384185	924140	804043	Peak Found	High	High	1	Met-loss+Acetyl [N-Term]
High	Master Protein	P62984	Ubiquitin-60S ribosomal protein L40 [OS=Mus musculus]	0	39	5	5	8	5	128	14.7	21.7	22186; 666586	ENSMUSG00000090137.8; ENSMUSG00000068240.5	Uba52; Gm11808	-0.25	-0.67	2.8938e+06	1.52981e+06	1.17525e+06	High	High	High	1
High	Master Protein	P84104-1	Serine/arginine-rich splicing factor 3 [OS=Mus musculus]	0	41	7	7	19	6	164	19.3	52.36	20383	ENSMUSG00000071172.12	Srsf3	0.38	-0.79	9.66767e+06	9.54232e+06	6.25062e+06	High	High	High	1
High	Master Protein	Q8BJS4	SUN domain-containing protein 2 [OS=Mus musculus]	0	33	19	20	41	19	731	81.6	129.9	223697	ENSMUSG00000042524.13	Sun2	-0.06	-1.06	1.15223e+07	7.77485e+06	3.218e+06	High	High	High	1
High	Master Protein	Q50H33-1	BTB/POZ domain-containing protein KCTD8 [OS=Mus musculus]	0	4	2	2	7	1	476	52.7	14.59	243043	ENSMUSG00000037653.7	Kctd8	-0.7	-1.07	3.09798e+06	1.90316e+06	1.47456e+06	High	High	High	1
High	Master Protein	Q6WVG3	BTB/POZ domain-containing protein KCTD12 [OS=Mus musculus]	0	50	14	15	45	13	327	35.9	165.37	239217		Kctd12	-0.84	-1.3	3.50234e+07	1.70151e+07	13172998	High	High	High	1
High	Master Protein	O35326	Serine/arginine-rich splicing factor 5 [OS=Mus musculus]	0	6	2	2	4	1	269	30.9	9.43	20384	ENSMUSG00000021134.17	Srsf5	0.88	-6.64	54694.7	100511		Peak Found	High	Not Found	1
High	Master Protein	Q8BHJ5	F-box-like/WD repeat-containing protein TBL1XR1 [OS=Mus musculus]	0	7	2	2	3	2	514	55.6	10.13	81004	ENSMUSG00000027630.13	Tbl1xr1						High	High	High	1
High	Master Protein	P47856	glutamine--fructose-6-phosphate aminotransferase [isomerizing] 1 [OS=Mus musculus]	0	4	2	2	3	2	697	78.5	6.1	14583	ENSMUSG00000029992.14	Gfpt1						Not Found	High	High	1
High	Master Protein	Q9WTX5	s-phase kinase-associated protein 1 [OS=Mus musculus]	0	12	2	2	3	2	163	18.7	6.86	21402	ENSMUSG00000036309.14	Skp1a						Not Found	High	High	1
High	Master Protein	O70133	Atp-dependent rna helicase a [OS=Mus musculus]	0	2	2	2	3	2	1380	149.4	5.16	13211		Dhx9						Not Found	High	High	1
High	Master Protein	Q9R0L6-1	Pericentriolar material 1 protein [OS=Mus musculus]	0	2	3	3	5	3	2025	228.7	13.22	18536	ENSMUSG00000031592.10	Pcm1						Not Found	High	High	1
High	Master Protein	P08752	guanine nucleotide-binding protein G(i) subunit alpha-2 [OS=Mus musculus]	0	10	3	3	5	1	355	40.5	12.69	14678	ENSMUSG00000032562.13	Gnai2						High	Not Found	High	1
High	Master Protein	Q80UV9-1	transcription initiation factor TFIID subunit 1 [OS=Mus musculus]	0	1	2	2	3	2	1891	214.3	6.45	270627		Taf1						Not Found	High	High	1
High	Master Protein	B2RQC6	CAD protein [OS=Mus musculus]	0	1	2	2	3	2	2225	243.1	4.55	69719	ENSMUSG00000013629.16	Cad	6.64			298340		Not Found	High	High	1
High	Master Protein	P62855	40S ribosomal protein S26 [OS=Mus musculus]	0	18	2	2	4	2	115	13	6.34	27370; 100042812	ENSMUSG00000025362.6	Rps26; Rps26-ps1						High	High	High	1
High	Master Protein	Q9JKB3-1	Y-box-binding protein 3 [OS=Mus musculus]	0	8	2	2	8	1	361	38.8	26.33	56449	ENSMUSG00000030189.15	Csda; Ybx3						High	Not Found	High	1
High	Master Protein	P54071	Isocitrate dehydrogenase [NADP], mitochondrial [OS=Mus musculus]	0	12	4	4	5	4	452	50.9	14.8	269951	ENSMUSG00000030541.16	Idh2						Not Found	High	High	1
High	Master Protein	P83882	60S ribosomal protein L36a [OS=Mus musculus]	0	8	2	2	2	2	106	12.4	4.38	66483; 19982; 100043893	ENSMUSG00000079435.9; ENSMUSG00000049751.6	Rpl36al; Rpl36a; Rpl36a-ps3	6.64			209448		Not Found	High	High	1

## Sheet: calculated data
Accession	UniquePeptides	AAs	Symbol	norm_KMT2A-MLLT3_KO	norm_KMT2A-MLLT3_BSJ	norm_KMT2A-MLLT3_CTL	log2FC_CTRL_KO	log2FC_BSJ_KO	log2FC_CTRL_BSJ
Q64261	22	326	Cdk6	1.49067e+07	5.75145e+09	1.07101e+10	9.4888	8.59182	0.896978
P24527	25	611	Lta4h	82979	2.22289e+07	0	-2	8.06547	-2
Q921N6-1	38	760	Ddx27	0	299586	9.6663e+06	7	7	5.01192
Q99LC5	15	333	Etfa	0	1.78924e+06	2.28651e+07	7	7	3.67572
Q6P5F9	49	1071	Xpo1	0	3.59036e+06	1.95318e+07	7	7	2.44363
Q6A4J8	34	1103	Usp7	0	1.7879e+06	7.50932e+06	7	7	2.07041
Q8BMJ2	55	1178	Lars	0	3.31044e+06	1.26186e+07	7	7	1.93045
Q8C263	3	411	Ska3	0	8.60955e+06	3.24474e+07	7	7	1.91409
Q80U78-1	9	1189	Pum1	0	4.449e+06	1.60133e+07	7	7	1.84772
Q9QZE5	25	874	Copg; Copg1	0	2.67965e+06	9.18605e+06	7	7	1.7774
P43247	37	935	Msh2	0	5.52921e+06	1.76063e+07	7	7	1.67095
A2APB8	30	745	Tpx2	0	2.34351e+06	7.3755e+06	7	7	1.65407
O70551	11	648	Srpk1	0	1.44085e+06	4.28498e+06	7	7	1.57237
Q6P5B0	56	1295	Rrp12	0	5.21352e+06	1.48901e+07	7	7	1.51403
Q9Z1B5	8	205	Mad2l1	0	1.69372e+06	4.63463e+06	7	7	1.45226
O08749	11	509	Dld	0	1.10007e+06	2.98729e+06	7	7	1.44124
Q8CIN4	7	524	Pak2	0	1.86676e+06	4.73317e+06	7	7	1.34227
P30285	10	303	Cdk4	0	3.54166e+06	8.94113e+06	7	7	1.33603
Q8C2Q3	29	669	Rbm14	0	1.96696e+06	4.74222e+06	7	7	1.26959
Q3UM45	2	361	Ppp1r7	0	1.05155e+06	2.45346e+06	7	7	1.2223
P50580	22	394	Pa2g4	0	8.47032e+06	1.96384e+07	7	7	1.21319
Q9CZV5	4	412	Supt7l	0	4.52502e+06	1.01589e+07	7	7	1.16674
Q9Z2W0	4	473	Dnpep	0	2.70904e+06	6.06847e+06	7	7	1.16355
P19157	4	210	Gstp1	0	2.0795e+06	4.61934e+06	7	7	1.15145
P24860	12	430	Ccnb1	0	1.38049e+06	2.99258e+06	7	7	1.1162
P14685	28	530	Psmd3	0	2.49563e+06	5.17984e+06	7	7	1.05351
Q9R0N0	5	392	Galk1	0	3.15137e+06	6.47389e+06	7	7	1.03865
A2AGH6-1	10	2190	Med12	0	2.1722e+06	4.42767e+06	7	7	1.02739
Q9CR16	17	370	Ppid	0	668896	1.32547e+06	7	7	0.986653
P50516-1	18	617	Atp6v1a	0	1.80843e+06	3.55289e+06	7	7	0.974261
Q99MN1	29	595	Kars	0	6.53337e+06	1.28165e+07	7	7	0.972102
P56959	10	518	Fus	0	8.43892e+06	1.64635e+07	7	7	0.964141
Q9CVB6	17	300	Arpc2	0	804404	1.56631e+06	7	7	0.961374
Q9QWT9-1	29	674	Kifc1; Kifc5b	0	1.72287e+06	3.25155e+06	7	7	0.916311
Q99LD9	10	351	Eif2b2	0	2.48378e+06	4.58407e+06	7	7	0.88409
P63085	13	358	Mapk1	0	1.94054e+06	3.35672e+06	7	7	0.790598
P62305	3	92	Snrpe	0	2.4275e+06	3.85111e+06	7	7	0.665803
P37913	39	916	Lig1	0	5.43894e+06	8.59637e+06	7	7	0.660401
Q6P1F6	10	447	Ppp2r2a	0	3.15907e+06	4.95073e+06	7	7	0.648142
Q6ZQ38	37	1230	Cand1	0	3.59678e+06	5.56373e+06	7	7	0.629346
Q99PP7	10	1142	Trim33	0	3.53218e+06	5.38747e+06	7	7	0.609047
P62317	8	118	Snrpd2	0	1.26195e+07	1.90416e+07	7	7	0.593502
P99027	7	115	Rplp2	0	1.01975e+07	1.53751e+07	7	7	0.592384
Q922R5-1	3	820	Smek2; Ppp4r3b	0	1.57593e+06	2.37302e+06	7	7	0.590526
O35643	21	943	Ap1b1	0	2.34119e+06	3.49169e+06	7	7	0.576684
P01800	2	113		0	1.97564e+07	2.89094e+07	7	7	0.549219
Q6A0D4	21	554	Rftn1	0	4.15478e+06	5.67064e+06	7	7	0.448739
G3X9G7	2	402	Zfp809	0	2.32587e+06	3.10675e+06	7	7	0.417632
Q99K23	5	461	Ufsp2	0	1.74832e+06	2.31786e+06	7	7	0.406826
P62082	15	194	Rps7	0	2.5936e+07	3.42434e+07	7	7	0.400872
Q11011	5	920	Npepps	0	2.95213e+06	3.85851e+06	7	7	0.386287
Q6A065	6	1588	Cep170	0	2.41784e+06	3.13268e+06	7	7	0.373676
Q9CQA1	4	188	Trappc5	0	3.28521e+06	4.25442e+06	7	7	0.372978
Q65Z40	30	1200	Wapal; Wapl	0	7.58744e+06	9.76922e+06	7	7	0.364629
P46467	6	444	Vps4b	0	6.58979e+06	8.47724e+06	7	7	0.363362
P70266-1	3	471	Pfkfb1	0	1.51382e+06	1.94236e+06	7	7	0.359613
Q9ERD8	16	331	Parvg	0	8.77074e+06	1.12518e+07	7	7	0.359387
Q9ERU3	11	237	Zfp422	0	1.88146e+06	2.41301e+06	7	7	0.35898
Q8BRT1	13	1286	Clasp2	0	3.55599e+06	4.55849e+06	7	7	0.358308
Q9QX47-1	55	2444	Son	0	1.17401e+07	1.49826e+07	7	7	0.351845
Q8CEE6	3	1383	Pask	0	5.1108e+07	6.51204e+07	7	7	0.34956
P35282	5	222	Rab21	0	3.31249e+06	4.18262e+06	7	7	0.336493
Q9JKY0	11	299	Rqcd1; Cnot9	0	4.33541e+06	5.4208e+06	7	7	0.322337
Q9QUM0	2	1033	Itga2b	0	3.97857e+06	4.96814e+06	7	7	0.320457
Q6PGG6	14	577	Gnl3l	0	2.4591e+06	3.03033e+06	7	7	0.301345
P13439	23	481	Umps	0	1.55819e+06	1.91561e+06	7	7	0.297939
Q8K396	2	205	Mnd1	0	2.16666e+06	2.66295e+06	7	7	0.29755
Q8BFQ4	10	313	Wdr82	0	4.98291e+06	6.08582e+06	7	7	0.288465
Q8BG05-2	3	357	Hnrnpa3	0	1.49488e+06	1.81712e+06	7	7	0.281622
Q8BSY0	3	741	Asph	0	3.25663e+06	3.93976e+06	7	7	0.274724
P58389	11	323	Ppp2r4; Ptpa	0	4.41511e+06	5.19019e+06	7	7	0.233338
Q9CQ60	5	257	Pgls	0	2.00246e+06	2.33687e+06	7	7	0.222805
Q8CGY8-1	2	1046	Ogt	0	4.03275e+06	4.69812e+06	7	7	0.220319
Q8BGB5	4	128	Limd2	0	3.52092e+06	4.09866e+06	7	7	0.2192
Q8K0V4	6	751	Cnot3	0	6.78648e+06	7.77558e+06	7	7	0.196286
P67871	7	215	Csnk2b	0	2.11791e+07	2.41071e+07	7	7	0.186818
Q9JHI7	10	438	Exosc9	0	7.89374e+06	8.92694e+06	7	7	0.177457
Q62425	6	82	Ndufa4	0	6.86334e+06	7.7003e+06	7	7	0.166004
O88874	3	554	Ccnk	0	5.36933e+06	6.00036e+06	7	7	0.160307
O88351	2	757	Ikbkb	0	1.81606e+06	2.01806e+06	7	7	0.152164
P31230	14	310	Aimp1	0	7.89105e+06	8.72221e+06	7	7	0.144477
Q8BVK9	17	445	Sp110	0	1.86441e+06	2.05331e+06	7	7	0.13923
Q61024	26	561	Asns	0	4.14073e+06	4.53541e+06	7	7	0.131348
P27601	18	377	Gna13	0	1.12482e+07	1.23105e+07	7	7	0.130188
P63094	15	394	Gnas	0	1.64983e+07	1.75298e+07	7	7	0.0874929
Q9QUJ7-1	13	711	Acsl4	0	2.02396e+06	2.14365e+06	7	7	0.0828883
P59708	6	125	0610009D07Rik; Sf3b14; Sf3b6	0	871838	921350	7	7	0.0796901
Q8K1X4	21	1134	Nckap1l	0	5.21807e+06	5.41475e+06	7	7	0.0533779
Q8BHD7	17	523	Ptbp3; Rod1	0	6.80367e+06	7.05587e+06	7	7	0.0525108
P63087	4	323	Ppp1cc; Gm5601	0	244961	253302	7	7	0.0483066
O08912	2	559	Galnt1	0	6.84072e+06	7.04469e+06	7	7	0.0423869
Q8BN78	15	671	Zbtb33	0	2.95296e+06	3.02563e+06	7	7	0.0350718
Q68FL6	39	902	Mars	0	5.39068e+06	5.50166e+06	7	7	0.0294016
P83940	7	112	Tceb1; Eloc; LOC101056616; LOC102642819	0	5.42325e+06	5.4296e+06	7	7	0.00168924
Q9D903	18	306	Ebna1bp2	0	893304	893151	7	7	-0.00024722
P52332	9	1153	Jak1	0	1.53306e+07	1.50867e+07	7	7	-0.0231398
P52480-2	1	531	Pkm	0	5.02446e+06	4.91298e+06	7	7	-0.0323706
P62869	5	118	Tceb2; Elob	0	3.35753e+06	3.26429e+06	7	7	-0.0406303
Q9CWZ3	6	174	Rbm8a	0	1.95851e+06	1.89922e+06	7	7	-0.0443467
P59016	3	617	Vps33b	0	5.23055e+06	5.0628e+06	7	7	-0.0470287
Q8BGS1	15	731	Epb4.1l5; Epb41l5	0	3.34781e+06	3.21754e+06	7	7	-0.0572609
P42669	9	321	Pura	0	920827	883261	7	7	-0.0600891
P26151	3	404	Fcgr1	0	3.3064e+07	3.12459e+07	7	7	-0.0815942
Q91WF7	4	907	Fig4	0	6.56674e+06	6.18446e+06	7	7	-0.0865312
Q03267	13	517	Ikzf1	0	2.01389e+06	1.87633e+06	7	7	-0.102076
Q9CQB5	2	135	Cisd2	0	2.83138e+06	2.61457e+06	7	7	-0.114927
D3Z7P3-2	17	603	Gls	0	1.99996e+06	1.82189e+06	7	7	-0.134536
Q8VEL0-1	2	213	Mospd1	0	4.16861e+06	3.79206e+06	7	7	-0.136587
Q7TNC4	10	392	Luc7l2	0	2.90957e+06	2.61839e+06	7	7	-0.15213
Q6ZQI3	11	291	Mlec	0	5.23851e+06	4.71354e+06	7	7	-0.152347
Q8BG05	4	379	Hnrnpa3	0	5.59517e+06	5.01886e+06	7	7	-0.156823
Q9R0Q4	5	288	Morf4l2	0	2.35238e+06	2.09851e+06	7	7	-0.164756
Q6ZWU9	3	84	Rps27; Gm9846; Rps27rt	0	8.79479e+06	7.80581e+06	7	7	-0.172102
Q91YE5	15	1889	Baz2a	0	2.47188e+06	2.19351e+06	7	7	-0.172369
Q91VJ5	5	263	Pqbp1	0	1.69618e+07	1.48588e+07	7	7	-0.190965
P28076	2	219	Psmb9	0	5.75493e+06	5.01221e+06	7	7	-0.19935
P11881-1	2	2749	Itpr1	0	4.68043e+06	4.06324e+06	7	7	-0.204013
Q8K2T8	16	535	Paf1	0	1.1225e+06	973333	7	7	-0.205709
Q5DTM8	4	973	Rnf20	0	5.47849e+06	4.67915e+06	7	7	-0.227533
Q7TQK1-1	32	966	Ints7	0	4.28869e+06	3.64689e+06	7	7	-0.233867
Q60973	14	425	Rbbp7	0	1.34325e+06	1.13334e+06	7	7	-0.245151
Q80X41	14	440	Vrk1	0	3.77088e+06	3.16863e+06	7	7	-0.251043
P27612	19	794	Plaa	0	3.03229e+06	2.51632e+06	7	7	-0.269092
O08528	34	917	Hk2	0	3.37511e+06	2.79996e+06	7	7	-0.269528
Q8R2N2	29	686	Cirh1a; Utp4	0	1.2137e+06	1.0057e+06	7	7	-0.271201
Q9CQH3	4	189	Ndufb5	0	1.2137e+06	1.0057e+06	7	7	-0.271201
Q91YL3	2	548	Uckl1	0	5.89968e+06	4.88716e+06	7	7	-0.271641
Q9R1P0	10	261	Psma4	0	4.91365e+06	4.05349e+06	7	7	-0.277631
P62309	5	76	Snrpg	0	2.13111e+06	1.75717e+06	7	7	-0.278353
P46414	9	197	Cdkn1b	0	5.97252e+07	4.89256e+07	7	7	-0.287749
Q61595	14	1327	Ktn1	0	7.79116e+06	6.38128e+06	7	7	-0.287991
P10711	13	301	Tcea1	0	1.5523e+06	1.26861e+06	7	7	-0.291163
Q8K0C4	2	503	Cyp51	0	6.92905e+07	5.58829e+07	7	7	-0.310252
Q60692	6	238	Psmb6	0	8.89512e+06	7.10213e+06	7	7	-0.324761
P35293	11	206	Rab18	0	2.70011e+06	2.13561e+06	7	7	-0.338368
Q6PGC1	10	1365	Dhx29	0	7.40379e+06	5.84456e+06	7	7	-0.341171
Q8R3Y5	8	413	2310022A10Rik	0	1.75068e+06	1.37377e+06	7	7	-0.349782
Q6NSQ7	9	470	Ltv1	0	3.56525e+06	2.75821e+06	7	7	-0.37027
Q8JZM7	23	531	Cdc73	0	755982	584489	7	7	-0.371177
Q9CXK8	9	180	Nip7	0	9.13798e+06	7.05169e+06	7	7	-0.373906
Q99JY0	15	475	Hadhb	0	4.60644e+06	3.54769e+06	7	7	-0.376776
Q9CW46	36	748	Raver1; Raver1-fdx1l; Gm38431	0	1.30604e+06	1.00109e+06	7	7	-0.383626
A2RSY1-1	10	903	Kansl3	0	3.74514e+06	2.86104e+06	7	7	-0.38848
Q8C4Y3	14	580	Cobra1; Nelfb	0	1.21163e+07	9.11921e+06	7	7	-0.409968
Q91VR8	5	75	Brk1	0	1.66933e+06	1.24768e+06	7	7	-0.42002
Q9D3E6	28	1258	Stag1	0	1.41032e+06	1.0527e+06	7	7	-0.421935
Q8C176	5	1104	Taf2	0	4.07893e+06	2.99676e+06	7	7	-0.444789
Q99L47	11	371	St13	0	4.75218e+06	3.47379e+06	7	7	-0.452078
Q99PL5-1	13	1605	Rrbp1	0	1.2706e+07	9.25572e+06	7	7	-0.457088
Q8K072	5	257	Reep4	0	5.97377e+06	4.32636e+06	7	7	-0.465487
P70195	5	277	Psmb7	0	5.73386e+06	4.15141e+06	7	7	-0.465905
Q80SY5	13	542	Prpf38b	0	1.49892e+06	1.07796e+06	7	7	-0.475616
P17426	28	977	Ap2a1	0	5.31259e+06	3.81177e+06	7	7	-0.478953
P99026	8	264	Psmb4	0	8.30796e+06	5.89995e+06	7	7	-0.49379
Q07832	17	603	Plk1	0	1.25535e+07	8.90332e+06	7	7	-0.49567
Q8BXV2	4	253	Bri3bp	0	1.49658e+07	1.06084e+07	7	7	-0.496465
P56873	7	199	Sssca1	0	9.53316e+06	6.6922e+06	7	7	-0.510475
P51480	5	168	Cdkn2a	0	3.88492e+07	2.7132e+07	7	7	-0.517891
Q9Z2H5-1	1	879	Epb4.1l1; Epb41l1	0	6.22154e+06	4.28846e+06	7	7	-0.536812
Q9D6U8	4	155	Fam162a	0	3.60041e+06	2.41231e+06	7	7	-0.577748
Q8BP48	7	386	Metap1	0	1.57899e+06	1.05544e+06	7	7	-0.581162
Q3URQ0	27	928	Tex10	0	4.07485e+06	2.66396e+06	7	7	-0.613175
Q8R3C6-1	31	952	Rbm19	0	1.31075e+07	8.54047e+06	7	7	-0.618004
P70698	21	591	Ctps	0	3.24578e+06	2.08391e+06	7	7	-0.639273
O70400	14	327	Pdlim1	0	4.32759e+07	2.77365e+07	7	7	-0.641779
Q9DC51	11	354	Gnai3	0	6.97008e+06	4.45864e+06	7	7	-0.644573
P61161	15	394	Actr2	0	4.42964e+06	2.80834e+06	7	7	-0.657473
Q91YP2	4	704	Nln	0	6.05579e+06	3.83302e+06	7	7	-0.659831
Q9WV80	11	522	Snx1	0	2.80809e+06	1.769e+06	7	7	-0.666658
P61290	11	254	Psme3	0	1.05002e+07	6.58481e+06	7	7	-0.673197
Q9JMA1	24	493	Usp14	0	1.22215e+07	7.65789e+06	7	7	-0.674407
Q61687	49	2476	Atrx	0	8.75438e+06	5.4565e+06	7	7	-0.682028
Q64516-1	20	524	Gyk; Gk	0	8.01654e+06	4.98883e+06	7	7	-0.684278
P47802	8	317	Mtx1	0	1.18154e+07	7.25702e+06	7	7	-0.703218
Q9ER72	8	831	Cars	0	2.93785e+07	1.79946e+07	7	7	-0.707195
P49025	4	2055	Cit	0	3.0027e+08	1.81134e+08	7	7	-0.729201
Q9QZL0	5	486	Ripk3	0	464986	279919	7	7	-0.732177
P29037	4	316	Tbp	0	5.10972e+06	3.07325e+06	7	7	-0.733477
O70152	5	260	Dpm1	0	4.30852e+06	2.59099e+06	7	7	-0.733688
Q9D1L0	4	153	Chchd2	0	3.0769e+06	1.83031e+06	7	7	-0.749391
Q8K2D3	7	508	Edc3	0	1.08356e+07	6.35301e+06	7	7	-0.770265
A0A0B4J1G0	3	249	Fcgr4	0	1.97039e+07	1.15282e+07	7	7	-0.773316
G5E8Z2	2	855	Taf4b	0	8.86128e+06	5.0503e+06	7	7	-0.811147
Q9D1G1	5	201	Rab1b	0	2.65965e+06	1.48375e+06	7	7	-0.841986
Q8BHN5	6	476	Rbm45	0	2.75435e+06	1.48947e+06	7	7	-0.886914
O35864	13	334	Cops5	0	6.36695e+06	3.40656e+06	7	7	-0.902288
Q8R1Q8	16	523	Dync1li1	0	8.28058e+06	4.35921e+06	7	7	-0.925665
Q8BH59	11	677	Slc25a12	0	8.77008e+06	4.60123e+06	7	7	-0.930571
O54825	22	436	Bysl	0	2.58912e+06	1.30527e+06	7	7	-0.98811
P47754	11	286	Capza2	0	2.41063e+06	1.20458e+06	7	7	-1.00088
P39054-1	15	870	Dnm2	0	131507	65509.6	7	7	-1.00536
P42208	16	361	Sept2	0	4.91021e+06	2.44556e+06	7	7	-1.00562
Q9D1M4	8	174	Eef1e1	0	1.67396e+06	814172	7	7	-1.03986
Q8VDJ3	44	1268	Hdlbp	0	3.83828e+07	1.85978e+07	7	7	-1.04533
O88895-1	4	424	Hdac3	0	2.0138e+06	957713	7	7	-1.07226
Q76MZ3	23	589	Ppp2r1a	0	6.66109e+06	3.07111e+06	7	7	-1.117
P11352	4	201	Gpx1	0	8.69868e+06	3.84427e+06	7	7	-1.17809
P30280	3	289	Ccnd2	0	1.14918e+07	4.98883e+06	7	7	-1.20383
Q60772	9	168	Cdkn2c	0	7.386e+08	3.20364e+08	7	7	-1.20508
P58058	6	439	Nadk	0	4.44111e+07	1.92204e+07	7	7	-1.20828
Q61171	10	198	Prdx2	0	9.83714e+06	4.24496e+06	7	7	-1.21249
O35685	22	332	Nudc	0	6.43686e+06	2.73582e+06	7	7	-1.23438
O70503-1	14	312	Hsd17b12	0	1.31669e+07	5.52978e+06	7	7	-1.25162
Q5FWK3	8	439	Arhgap1	0	8.21576e+06	3.35514e+06	7	7	-1.29202
P81183-1	3	526	Ikzf2	0	5.75404e+06	2.30188e+06	7	7	-1.32176
Q9D880	8	353	Timm50	0	200792	79597.7	7	7	-1.3349
Q64442	2	357	Sord	0	3.00656e+06	1.15756e+06	7	7	-1.37703
Q9R1P1	8	205	Psmb3	0	1.37283e+07	5.20407e+06	7	7	-1.39944
P47856	9	697	Gfpt1	0	6.31942e+06	2.22473e+06	7	7	-1.50616
P56960	45	887	Exosc10	0	5.50199e+06	1.92267e+06	7	7	-1.51684
Q9WUM3	12	484	Coro1b	0	1.00369e+06	349578	7	7	-1.52163
P08228	3	154	Sod1	0	6.48803e+06	2.19226e+06	7	7	-1.56537
Q8CB62	4	887	Cntrob	0	4.47859e+06	1.42385e+06	7	7	-1.65325
P61620	8	476	Sec61a1	0	1.22954e+07	3.90285e+06	7	7	-1.65552
Q8CIG8	21	637	Prmt5	0	2.74803e+06	850662	7	7	-1.69174
Q9QXE7	10	527	Tbl1x	0	2.443e+06	701335	7	7	-1.80048
Q8C5P5-1	3	467	Nt5dc1	0	7.67657e+06	1.63686e+06	7	7	-2.22953
P12815	7	191	Pdcd6	0	5.36007e+06	1.14084e+06	7	7	-2.23215
Q9DCD2	40	855	Xab2	0	1.07971e+07	1.99411e+06	7	7	-2.43683
Q91W50	32	798	Csde1	0	3.01226e+06	351578	7	7	-3.09893
Q9DBR1	42	951	Xrn2	0	1.41706e+06	0		7	-2
Q91VN6	45	622	Ddx41	0	1.49625e+06	0		7	-2
P26043	15	583	Rdx	0	199327	0		7	-2
Q9WUK4	24	349	Rfc2	0	3.98238e+07	0		7	-2
Q91WJ8	22	651	Fubp1	0	2.02742e+06	0		7	-2
Q6DFV1	39	1138	Ncapg2	0	2.2431e+06	0		7	-2
Q99KG3-2	28	853	Rbm10	0	813698	0		7	-2
Q99JX7	24	618	Nxf1	0	1.55485e+06	0		7	-2
Q8BTS4	21	510	Nup54	0	5.46231e+06	0		7	-2
Q3V300	27	660	Kif22	0	4.70058e+06	0		7	-2
Q8VCY6	30	597	Utp6	0	782663	0		7	-2
P84096	13	191	Rhog	0	3.14597e+06	0		7	-2
Q6ZQF0	40	1515	Topbp1	0	2.98466e+06	0		7	-2
Q3U7R1	35	1092	Esyt1	0	6.22677e+06	0		7	-2
Q924K8	10	591	Mta3	0	2.59899e+06	0		7	-2
Q810V0	19	681	Mphosph10	0	2.28599e+06	0		7	-2
Q6P542	19	837	Abcf1	0	1.16084e+06	0		7	-2
P97855	18	465	G3bp1	0	1.92153e+06	0		7	-2
Q61136	22	1007	Prpf4b	0	5.31155e+06	0		7	-2
Q9D8M4	13	246	Rpl7l1	0	246335	0		7	-2
Q9DCH4	14	361	Eif3f	0	4.33482e+06	0		7	-2
Q9JJ80	14	306	Rpf2	0	2.25025e+06	0		7	-2
P19783	9	169	Cox4i1	0	2.44622e+06	0		7	-2
Q8BGH2	18	469	Samm50	0	1.22538e+06	0		7	-2
Q9D8W5	28	456	Psmd12	0	895461	0		7	-2
O55131	17	436	Sept7	0	1.54367e+06	0		7	-2
P62320	4	126	Snrpd3	0	5.87166e+06	0		7	-2
Q8JZU2	11	311	Slc25a1	0	5.05488e+06	0		7	-2
Q08288	13	388	Lyar	0	79112.3	0		7	-2
Q8K1M6-1	24	742	Dnm1l	0	881391	0		7	-2
Q5SW19-1	32	1315	1300001I01Rik; Cluh	0	1.84932e+06	0		7	-2
Q3UZ01-1	19	514	Rnpc3	0	1.0579e+07	0		7	-2
Q69ZX6	22	1030	Morc2a	0	3.01726e+06	0		7	-2
P50247	22	432	Ahcy; Gm4737	0	3.94092e+06	0		7	-2
Q9ESU6	10	1400	Brd4	0	1.87776e+06	0		7	-2
P70318	6	392	Tial1	0	2.1129e+06	0		7	-2
P28352	12	317	Apex1	0	2.14087e+06	0		7	-2
P39749	12	378	Fen1	0	178575	0		7	-2
Q60775	9	612	Elf1	0	3.40768e+06	0		7	-2
Q4FK66-1	11	312	Prpf38a	0	1.05973e+06	0		7	-2
Q8VCG3	12	384	Wdr74	0	2.58303e+06	0		7	-2
Q9QZD9	17	325	Eif3i	0	2.52487e+06	0		7	-2
O88738	28	4882	Birc6	0	1.06352e+06	0		7	-2
Q9WTX6	16	776	Cul1	0	1.27836e+06	0		7	-2
Q8BVU0	12	778	Lrch3	0	2.98259e+06	0		7	-2
O88796	10	268	Rpp30	0	2.884e+06	0		7	-2
Q8BHN3	10	944	Ganab	0	3.59736e+06	0		7	-2
Q8BGA7	10	448	E130309D02Rik	0	1.45329e+06	0		7	-2
Q5U458	12	559	Dnajc11	0	1.35879e+07	0		7	-2
P54822	21	484	Adsl	0	1.22578e+06	0		7	-2
Q05CL8	11	570	Larp7	0	995310	0		7	-2
Q9WTU0	12	1096	Phf2	0	2.58992e+07	0		7	-2
Q6P2B1-1	14	923	Tnpo3	0	6.13551e+06	0		7	-2
C0HKD8	7	439	Mfap1a; Mfap1b	0	3.4074e+06	0		7	-2
Q9DBR0	10	687	Akap8	0	1.9208e+06	0		7	-2
P61089	8	152	Ube2n	0	601610	0		7	-2
P70671	10	419	Irf3	0	1.57902e+06	0		7	-2
E9Q784	11	1729	Zc3h13	0	1.17281e+06	0		7	-2
P97471	11	551	Smad4	0	1.39754e+06	0		7	-2
Q4FZC9-1	11	975	4831426I19Rik; Syne3	0	2.03493e+06	0		7	-2
O08582	12	668	Gtpbp1	0	3.44702e+06	0		7	-2
P22892	12	822	Ap1g1	0	5.24437e+06	0		7	-2
Q76KJ5	10	399	Cd3eap	0	225625	0		7	-2
Q9Z2E2	10	636	Mbd1	0	2.53346e+06	0		7	-2
Q9DCW4	11	255	Etfb	0	3.11558e+06	0		7	-2
O88939-1	9	569	Zbtb7a	0	3.04492e+07	0		7	-2
Q91WQ3	14	528	Yars	0	1.51588e+06	0		7	-2
Q99PU8-2	13	1194	Dhx30	0	2.06278e+06	0		7	-2
Q6ZWQ7	4	180	Spcs3	0	1.10402e+06	0		7	-2
P59235	8	380	Nup43	0	1.37455e+06	0		7	-2
Q99KN2	12	339	Ciao1	0	1.26999e+08	0		7	-2
P05132-1	2	351	Prkaca	0	2.58021e+06	0		7	-2
P20108	7	257	Prdx3	0	4.32363e+06	0		7	-2
Q8BTT6	10	772	Diexf	0	8.24337e+06	0		7	-2
Q3UCQ1	6	651	Foxk2	0	2.29078e+06	0		7	-2
P46978	7	705	Stt3a	0	2.11278e+06	0		7	-2
Q9DBG5	8	437	Plin3	0	2.81908e+06	0		7	-2
O08992	6	299	Sdcbp	0	4.85821e+06	0		7	-2
Q9CPP0	4	175	Npm3	0	2.19399e+06	0		7	-2
Q6P8X1	10	406	Snx6	0	2.61478e+06	0		7	-2
P51174	10	430	Acadl	0	4.54245e+06	0		7	-2
Q8BGD9	10	611	Eif4b	0	1.18776e+06	0		7	-2
Q9CX34	10	336	Sugt1	0	1.26169e+06	0		7	-2
Q921I9	5	245	Exosc4	0	3.59049e+06	0		7	-2
Q6DVA0	6	511	Lemd2	0	2.69753e+06	0		7	-2
Q9JKR6	10	999	Hyou1	0	4.18958e+06	0		7	-2
O70422	7	463	Gtf2h4	0	2.11028e+06	0		7	-2
Q5EG47	8	559	Prkaa1	0	3.0755e+06	0		7	-2
Q9D7N3	8	390	Mrps9	0	2.03929e+06	0		7	-2
Q80UV9-1	8	1891	Taf1	0	2.80711e+06	0		7	-2
P07607	8	307	Tyms	0	4.49641e+06	0		7	-2
P70290	6	466	Mpp1	0	1.78481e+06	0		7	-2
Q9CQF0	8	192	Mrpl11	0	5.44801e+06	0		7	-2
Q8R574	7	369	Prpsap2	0	5.87152e+06	0		7	-2
Q99LP6	6	217	Grpel1	0	1.04973e+06	0		7	-2
Q91YR9	7	329	Ptgr1	0	2.80023e+06	0		7	-2
Q61334	4	240	Bcap29	0	111921	0		7	-2
Q9Z2I8	7	433	Suclg2	0	2.14036e+06	0		7	-2
P62488	5	172	Polr2g	0	1.56121e+06	0		7	-2
O09111	4	151	Ndufb11	0	1.85162e+06	0		7	-2
O70492	6	162	Snx3	0	2.08179e+06	0		7	-2
Q8VE22	5	177	Mrps23	0	1.91948e+06	0		7	-2
Q9D0R8	5	195	Lsm12	0	1.47723e+06	0		7	-2
Q9DBT5	6	798	Ampd2	0	852121	0		7	-2
Q9JIK9	5	218	Mrps34	0	4.21042e+06	0		7	-2
Q7TSH9	1	737	Zfp184	0	110470	0		7	-2
Q9CZB0	3	169	Sdhc	0	1.9621e+06	0		7	-2
Q8CFN5-5	1	472	Mef2c	0	2.40696e+06	0		7	-2
Q91W86	6	941	Vps11	0	2.18819e+06	0		7	-2
A2AL36-1	5	2334	Cep110; Cntrl	0	2.04843e+06	0		7	-2
P58465	3	276	Ctdspl	0	1.77047e+06	0		7	-2
Q9JKC8	6	418	Ap3m1	0	2.07796e+06	0		7	-2
Q9D8Y0	1	240	Efhd2	0	1.27206e+06	0		7	-2
Q3UPH1	3	443	Prrc1	0	7.79745e+06	0		7	-2
Q9JLN9	6	2549	Mtor	0	7.34046e+06	0		7	-2
Q8BK72	5	415	Mrps27	0	1.81595e+06	0		7	-2
Q8BYA0	5	1196	Tbcd	0	1.64234e+07	0		7	-2
B2RY04	2	1868	Dock5	0	2.65367e+06	0		7	-2
P61963	2	342	Dcaf7	0	2.71749e+06	0		7	-2
Q8R4X3	3	992	Rbm12	0	3.72783e+06	0		7	-2
P47791	3	500	Gsr	0	1.07768e+07	0		7	-2
O88384	3	232	Vti1b	0	2.49167e+06	0		7	-2
Q9Z1G3	4	382	Atp6v1c1	0	1.60373e+06	0		7	-2
O35207	2	114	Cdk2ap1; Gm12184	0	1.10553e+06	0		7	-2
Q3TC46	4	770	Patl1	0	2.51192e+06	0		7	-2
Q3TV65	2	487	Mpnd	0	3.61937e+06	0		7	-2
Q9Z2Q5	2	206	Mrpl40	0	3.05721e+06	0		7	-2
Q8CFE4-1	2	930	Scyl2	0	4.29094e+06	0		7	-2
O35955	2	273	Psmb10	0	3.07261e+06	0		7	-2
Q9CQU5	3	252	Zwint	0	5.6996e+06	0		7	-2
P15307	3	587	Rel	0	1.24917e+06	0		7	-2
B9EJR8	2	853	Heatr2; Dnaaf5	0	2.72018e+06	0		7	-2
Q4KML4	2	81	3110003A17Rik; Abracl	0	2.57154e+06	0		7	-2
O55023	3	277	Impa1	0	2.0455e+06	0		7	-2
Q8VC70	1	383	Rbms2	0	3.12639e+06	0		7	-2
Q9QXT9	1	601	Zfp354b	0	610013	0		7	-2
Q8R366	3	611	Igsf8	0	2.37266e+06	0		7	-2
O09110	3	347	Map2k3	0	2.04719e+06	0		7	-2
Q7TNE3	2	227	Spag7	0	5.51281e+06	0		7	-2
Q3UKJ7	25	513	Smu1	85358.7	8.90605e+06	1.0281e+07	6.91222	6.7051	0.207119
Q9Z0X1	12	612	Aifm1	107188	8.68183e+06	87974.1	-0.284999	6.33978	-6.62478
P30416	28	458	Fkbp4	1.65249e+06	9.0959e+07	7.1989e+06	2.12313	5.7825	-3.65937
O89053	22	461	Coro1a	539099	2.90672e+07	3.26654e+07	5.92107	5.7527	0.168369
Q99K48	25	473	Nono	546665	2.80493e+07	1.91061e+07	5.12723	5.68116	-0.553933
Q80V86	21	995	Ints8	74443.9	3.64694e+06	6.16544e+06	6.37191	5.61439	0.757517
P61222	29	599	Abce1	169514	7.32168e+06	1.09914e+07	6.01883	5.4327	0.586136
P52293	27	529	Kpna2	123283	4.33745e+06	1.10452e+07	6.4853	5.1368	1.34851
Q99PT3	3	375	Ino80b	110656	3.85845e+06	3.20933e+06	4.85812	5.12386	-0.265747
P27870	25	845	Vav1	131364	4.28459e+06	2.73054e+06	4.37755	5.02752	-0.649971
Q61584	18	677	Fxr1	187265	6.03626e+06	5.10691e+06	4.7693	5.0105	-0.241204
Q9CQN1	19	706	Trap1	128239	3.68551e+06	1.36343e+07	6.73227	4.84496	1.88731
O70435	13	255	Psma3	727881	1.50292e+07	8.39323e+06	3.52745	4.36792	-0.840469
P63037	22	397	Dnaja1	223642	4.28778e+06	1.05758e+07	5.56343	4.26097	1.30247
Q9QUM9	12	246	Psma6	1.40737e+06	2.53942e+07	1.52244e+07	3.43531	4.17342	-0.738114
Q8C7V3	31	528	Utp15	6.83908e+06	1.20409e+08	2.58527e+06	-1.40349	4.138	-5.54149
Q9CX86	14	305	Hnrnpa0	487628	8.36252e+06	7.57119e+06	3.95667	4.10008	-0.143417
P60335	14	356	Pcbp1	3.46189e+06	5.83916e+07	4.94712e+07	3.83696	4.07613	-0.239171
Q9Z1N5	17	428	Ddx39b	112383	1.85912e+06	1.55671e+06	3.79201	4.04813	-0.256117
Q61624	13	794	Zfp148	5.51479e+06	8.88635e+07	2.43294e+06	-1.18061	4.01021	-5.19082
Q8BI84-1	3	1930	Mia3	256836	4.07914e+06	406744	0.663273	3.98935	-3.32607
Q8C5N3-1	25	908	Cwc22	129618	2.04307e+06	5.05256e+06	5.28468	3.97841	1.30627
Q3TRM8	13	922	Hk3	4.22833e+06	6.59382e+07	6.29224e+07	3.89541	3.96295	-0.0675407
Q61599	8	200	Arhgdib	834073	1.23832e+07	1.46429e+07	4.13388	3.89206	0.241817
Q8BJ90	2	317	Zfp771	209571	2.72767e+06	1.87023e+06	3.15771	3.70216	-0.544454
Q6A068	39	802	Cdc5l	575889	7.43148e+06	3.87181e+06	2.74914	3.68979	-0.940644
Q9WUM4	12	474	Coro1c	142189	1.74407e+06	0	-2	3.61657	-2
O08583-1	6	255	Alyref	399245	4.84077e+06	8.82964e+06	4.46701	3.59989	0.867118
Q80X90	34	2602	Flnb	4.28506e+06	5.08585e+07	4.04184e+07	3.23762	3.5691	-0.331476
P97868-1	35	1790	Rbbp6	255447	2.83253e+06	401877	0.653733	3.471	-2.81727
Q8C2K5-1	25	1041	Rasal3	1.80957e+06	1.95708e+07	0	-2	3.43499	-2
P61965	9	334	Wdr5	477544	5.01098e+06	5.13645e+06	3.42707	3.39139	0.0356775
Q60605	9	151	Myl6	2.44019e+06	2.55974e+07	4.21168e+06	0.787406	3.39093	-2.60353
O88685	22	442	Psmc3	1.03067e+06	1.0809e+07	6.98741e+06	2.76117	3.39057	-0.629406
P63323	8	132	Rps12	5.17645e+06	5.31725e+07	5.46296e+07	3.39965	3.36065	0.0390016
Q91VI7	18	456	Rnh1	1.77164e+06	1.76292e+07	2.69644e+07	3.9279	3.31481	0.613087
Q60737	16	391	Csnk2a1	2.50646e+06	2.46291e+07	4.77677e+07	4.25231	3.29664	0.95567
Q61753	22	533	Phgdh	1.69986e+06	1.57059e+07	1.47753e+07	3.11971	3.20783	-0.0881204
Q3TFK5	6	415	Gpatch4	1.71056e+06	1.42737e+07	1.47607e+07	3.10923	3.06082	0.0484037
Q9DCT2	9	263	Ndufs3	117585	972218	0	-2	3.04757	-2
P18242	3	410	Ctsd	3.1643e+06	2.57681e+07	1.19079e+07	1.91196	3.02563	-1.11368
Q5XG71	120	2788	Utp20	8.77191e+06	7.0176e+07	1.46462e+07	0.739558	3.00001	-2.26046
P63028	4	172	Tpt1	404157	3.09747e+06	456826	0.176727	2.9381	-2.76137
Q9QWF0	15	911	Chaf1a	403331	2.92998e+06	0	-2	2.86085	-2
Q91ZU6-3	3	7400	Dst	964775	6.8794e+06	1.07428e+07	3.47704	2.83402	0.643018
Q9WVA4	14	199	Tagln2	2.65201e+06	1.87469e+07	1.29582e+07	2.2887	2.82149	-0.532791
P49710	13	486	Hcls1	8.10499e+06	5.72824e+07	2.01867e+07	1.31652	2.82121	-1.50469
Q61081	15	379	Cdc37	9.51835e+06	6.64501e+07	2.87274e+08	4.91557	2.80349	2.11208
Q8R2K4-1	9	616	Taf6l	2.24417e+06	1.56586e+07	1.127e+07	2.32824	2.8027	-0.474462
Q9CZU6	14	464	Cs	3.10945e+06	2.06335e+07	3.24642e+06	0.0621894	2.73026	-2.66807
Q80XC6	4	1172	BC002230; Nrde2	1.96127e+07	1.29878e+08	3.7777e+07	0.945717	2.7273	-1.78158
P62849-1	6	133	Rps24; LOC677113; LOC102642752	2.48725e+06	1.59387e+07	2.27102e+07	3.19071	2.67991	0.510806
Q9D0M2	11	382	Cdca7	417016	2.66913e+06	1.75578e+06	2.07394	2.6782	-0.604262
Q2YDW2-1	7	556	Msto1	6.26809e+06	3.91356e+07	3.56719e+07	2.50869	2.64238	-0.133693
Q99JF8	13	528	Psip1	2.67437e+06	1.64518e+07	2.15411e+07	3.00982	2.62098	0.388842
Q8JZX4	14	405	Rbm17	457634	2.81128e+06	5.44144e+06	3.57172	2.61896	0.952762
Q99K85	19	370	Psat1	2.55474e+06	1.56093e+07	1.42721e+07	2.48194	2.61116	-0.129213
Q9CY27	13	308	Tecr	5.62374e+06	3.41739e+07	3.59943e+07	2.67817	2.60329	0.0748713
Q9CRB9	8	227	Chchd3	1.86029e+06	1.12862e+07	1.39976e+06	-0.410354	2.60096	-3.01131
Q91WG4	21	831	Elp2	1.1617e+06	6.96898e+06	4.96764e+06	2.09633	2.58471	-0.488385
P32067	27	415	Ssb	2.47975e+06	1.47351e+07	1.23231e+07	2.31309	2.57099	-0.257895
P34022	6	203	Ranbp1	1.44908e+06	8.35995e+06	5.9775e+06	2.0444	2.52836	-0.483953
Q93092	11	337	Taldo1	2.5126e+06	1.42263e+07	2.8861e+06	0.199943	2.5013	-2.30136
P08752	15	355	Gnai2	2.44373e+06	1.38209e+07	1.43873e+06	-0.764286	2.4997	-3.26398
Q03172	6	2688	Hivep1	5.39218e+06	3.04576e+07	2.54222e+07	2.23715	2.49786	-0.260716
Q8BPU7-1	25	727	Elmo1	3.24928e+07	1.81995e+08	1.54813e+08	2.25234	2.48571	-0.233374
Q9Z2Q2	14	478	2310008H09Rik; Knop1	2.23218e+06	1.24088e+07	1.2825e+07	2.52244	2.47483	0.0476022
P70388	42	1312	Rad50	6.31315e+06	3.50396e+07	5.18116e+07	3.03684	2.47255	0.564289
Q9QYJ0	22	412	Dnaja2	1.68265e+06	9.30553e+06	7.50883e+06	2.15785	2.46735	-0.309499
P97371	12	249	Psme1	1.37871e+06	7.53742e+06	5.9848e+06	2.11798	2.45075	-0.332768
P46471	28	433	Psmc2	2.4209e+06	1.29886e+07	9.25963e+06	1.93541	2.42363	-0.488215
P46460	24	744	Nsf	3.06121e+06	1.5858e+07	1.87329e+07	2.6134	2.37304	0.240368
P46638	12	218	Rab11b	1.60814e+06	8.18544e+06	1.45062e+07	3.1732	2.34767	0.825534
Q8R332	15	587	Nupl1	1.32485e+06	6.66443e+06	4.87134e+06	1.87849	2.33066	-0.452164
Q8BG30	11	530	Nelfa; Whsc2	1.20096e+06	5.83178e+06	7.11957e+06	2.5676	2.27975	0.287853
Q9EQH4-1	3	308	Taf8	1.00726e+06	4.83751e+06	1.41926e+06	0.494707	2.26383	-1.76913
Q9CRC8	22	602	Lrrc40	2.46888e+06	1.18186e+07	2.71085e+06	0.134891	2.25914	-2.12425
Q61233	41	627	Lcp1	3.054e+07	1.44056e+08	8.51447e+07	1.47922	2.23786	-0.758642
A6PWY4-2	19	524	Wdr76	861168	4.02888e+06	4.14697e+06	2.26769	2.22601	0.0416769
P97360	6	485	Etv6	3.91099e+06	1.82621e+07	1.28784e+07	1.71935	2.22325	-0.503896
Q62167	40	662	Ddx3x	2.77327e+06	1.28662e+07	6.13266e+06	1.14492	2.21393	-1.069
P17427	23	938	Ap2a2	3.05334e+07	1.40054e+08	1.14617e+08	1.90836	2.19752	-0.289162
P47757-2	16	272	Capzb	6.12953e+06	2.8049e+07	1.91539e+07	1.64379	2.1941	-0.550309
Q60668-1	15	355	Hnrnpd	1.84428e+07	8.41279e+07	6.02159e+07	1.70709	2.18953	-0.482439
P62717	14	176	Rpl18a	9.21792e+06	4.17873e+07	2.80956e+07	1.60783	2.18055	-0.572723
P14404	1	1042	Mecom	174223	783950	445251	1.35369	2.16983	-0.816143
P07901	33	733	Hsp90aa1	4.82261e+07	2.13844e+08	4.07504e+08	3.07893	2.14867	0.930259
P27773	28	505	Pdia3	9.98685e+06	4.38877e+07	3.53629e+07	1.82413	2.13572	-0.311581
P28063	10	276	Psmb8	3.06618e+06	1.34723e+07	1.06154e+07	1.79164	2.13548	-0.343841
P54227	10	149	Stmn1	2.98057e+06	1.28622e+07	9.4209e+06	1.66028	2.10948	-0.4492
Q9D154	12	379	Serpinb1a	2.75832e+07	1.18987e+08	4.44658e+07	0.688906	2.10894	-1.42004
P63001	6	192	Rac1	1.56217e+06	6.60205e+06	4.54096e+06	1.53944	2.07936	-0.539916
Q9EPQ8	5	1987	Tcf20	3.01537e+06	1.26697e+07	2.12301e+06	-0.506225	2.07097	-2.5772
Q05144	4	192	Rac2	2.4014e+07	9.92574e+07	9.12262e+07	1.92557	2.0473	-0.121727
Q60953-1	15	885	Pml	1.02153e+07	4.16437e+07	3.15982e+07	1.62911	2.02736	-0.398255
Q62193	7	270	Rpa2	1.7583e+06	7.14451e+06	1.05101e+07	2.57952	2.02265	0.556868
O09106	14	482	Hdac1	1.88873e+06	7.65415e+06	9.31384e+06	2.30196	2.01883	0.283135
Q9CWE0	3	289	Fam54b; Mtfr1l	731571	2.93467e+06	789044	0.109107	2.00413	-1.89502
Q8VDF2	37	782	Uhrf1	197905	789014	498451	1.33265	1.99525	-0.6626
Q9CX56	13	353	Psmd8	5.2224e+06	2.08097e+07	2.03168e+07	1.95989	1.99447	-0.0345777
Q6ZPZ3	7	1304	Zc3h4	8.05348e+06	3.20351e+07	2.28016e+07	1.50145	1.99197	-0.490518
P67984	4	128	Rpl22; LOC100047372; LOC100504863; LOC102642602	4.05714e+06	1.61194e+07	2.84035e+07	2.80753	1.99026	0.81727
Q9D787	11	521	Ppil2	1.65613e+06	6.56056e+06	3.10393e+06	0.906282	1.98601	-1.07972
P35278	9	216	Rab5c	1.07878e+06	4.26438e+06	3.0498e+06	1.49931	1.98293	-0.483622
P59999	10	168	Arpc4	2.38335e+06	9.22166e+06	9.13769e+06	1.93884	1.95204	-0.0131974
P47962	21	297	Rpl5	6.47725e+06	2.48587e+07	2.14996e+07	1.73086	1.9403	-0.209445
Q07797	4	577	Lgals3bp	6.45899e+06	2.46075e+07	2.07828e+07	1.68601	1.92972	-0.243706
Q9JJZ2	2	449	Tuba8	392620	1.471e+06	4.52667e+06	3.52725	1.9056	1.62165
Q8VD76	5	309	Gtf2h3	4.99483e+06	1.8625e+07	1.70826e+06	-1.5479	1.89874	-3.44664
P26041	40	577	Msn	8.15691e+06	3.02264e+07	1.96684e+07	1.26978	1.88971	-0.61993
Q9EQU5	11	289	Set	5.21624e+06	1.88001e+07	1.05843e+07	1.02085	1.84966	-0.828809
Q9QY81	60	1886	Nup210	1.1525e+07	4.14251e+07	3.53266e+07	1.61599	1.84574	-0.229752
Q8C570	22	368	Rae1	3.60833e+06	1.2606e+07	1.09972e+07	1.60773	1.80471	-0.196975
Q9DC28-1	5	415	Csnk1d	5.26407e+06	1.8343e+07	1.97567e+07	1.90809	1.80098	0.107115
Q8BK67	25	520	Rcc2	7.68314e+06	2.66744e+07	2.25782e+07	1.55516	1.79569	-0.240523
Q9WV32	15	372	Arpc1b	1.28869e+06	4.46847e+06	0	-2	1.79387	-2
Q8C0C7	21	508	Farsa	2.48889e+06	8.59723e+06	1.5052e+07	2.59638	1.78837	0.808011
Q3U0V1	27	748	Khsrp	1.72651e+06	5.77086e+06	1.07639e+07	2.64027	1.74093	0.899339
Q8K202	18	482	Polr1e	4.4043e+06	1.46982e+07	0	-2	1.73866	-2
Q8R0H9	11	635	Gga1	1.01138e+07	3.37312e+07	3.53852e+07	1.80682	1.73776	0.0690599
Q8R322	16	699	Gle1	1.12424e+06	3.74803e+06	3.12064e+06	1.47289	1.73718	-0.264291
Q3TCX3	3	612	2810403A07Rik	1.07878e+06	3.57891e+06	3.47392e+06	1.68716	1.73011	-0.0429525
P47738	16	519	Aldh2	3.30239e+07	1.085e+08	8.49333e+07	1.36282	1.71611	-0.353286
P63168	2	89	Dynll1	1.11663e+07	3.66331e+07	1.67226e+07	0.582652	1.714	-1.13135
Q8CEC0	31	753	Nup88	4.02854e+06	1.31407e+07	7.48293e+06	0.893347	1.70571	-0.812367
Q9D2V7	27	922	Coro7	3.23464e+06	1.04226e+07	7.95607e+06	1.29845	1.68805	-0.389593
Q61881	41	719	Mcm7	3.46257e+06	1.11051e+07	2.6986e+07	2.9623	1.68131	1.28098
Q9D8Y7	2	184	Tnfaip8l2	6.54081e+06	2.09569e+07	6.64847e+06	0.0235521	1.67988	-1.65633
P80317	24	531	Cct6a	7.68663e+06	2.45575e+07	2.46278e+07	1.67986	1.67574	0.00412207
Q91VR5	34	740	Ddx1	3.99309e+06	1.27008e+07	7.65599e+06	0.939083	1.66934	-0.73026
Q8R349	18	620	Cdc16	2.38289e+06	7.55172e+06	2.00581e+06	-0.248531	1.66409	-1.91262
Q60972	16	425	Rbbp4	4.41536e+06	1.38557e+07	1.30663e+07	1.56525	1.64987	-0.0846269
P62962	11	140	Pfn1	1.47257e+07	4.6165e+07	5.00857e+07	1.76607	1.64847	0.117599
Q6ZWV3	16	214	Rpl10; Rpl10-ps1	8.57694e+07	2.68562e+08	2.0227e+08	1.23775	1.64672	-0.408971
P47964	3	105	Rpl36	5.07824e+06	1.58495e+07	1.92395e+07	1.92167	1.64204	0.279631
Q9JIF7	36	953	Copb1	2.43617e+06	7.54581e+06	3.9815e+06	0.708701	1.63106	-0.922362
P62702	24	263	Rps4x	4.54458e+07	1.40737e+08	1.63649e+08	1.84839	1.63078	0.217605
P80315	37	539	Cct4	1.58885e+07	4.90661e+07	3.32658e+07	1.06606	1.62675	-0.560688
P61982	14	247	Ywhag	4.47226e+06	1.36187e+07	1.41317e+07	1.65986	1.60652	0.0533441
Q7TPH6	22	4711	Mycbp2	1.91532e+07	5.827e+07	4.92904e+07	1.36372	1.60517	-0.241446
Q8BQZ5-2	2	221	Cpsf4	2.36805e+06	7.16928e+06	2.44328e+07	3.36705	1.59813	1.76892
P45376	8	316	Akr1b3	1.56314e+06	4.72419e+06	1.61505e+06	0.0471285	1.59562	-1.54849
P10107	15	346	Anxa1	5.0129e+06	1.48844e+07	5.61722e+06	0.16421	1.57009	-1.40588
Q9Z103	49	1108	Adnp	8.88459e+06	2.63485e+07	2.3977e+07	1.43227	1.56834	-0.13607
Q922R8	13	440	Pdia6	4.57178e+06	1.353e+07	1.23848e+07	1.43775	1.56534	-0.127589
P08101-1	4	330	Fcgr2b	4.94522e+06	1.4505e+07	9.59414e+06	0.956118	1.55245	-0.596327
Q9D8N0	27	437	Eef1g	1.80925e+07	5.2595e+07	9.26693e+07	2.3567	1.53953	0.817166
Q9WU00	10	503	Nrf1	4.57072e+06	1.32705e+07	8.50584e+06	0.896031	1.53773	-0.641696
P80318	41	545	Cct3	1.47921e+07	4.27563e+07	4.21253e+07	1.50986	1.53131	-0.0214489
Q9DCE5	17	382	Pak1ip1	9.01182e+06	2.60371e+07	5.233e+06	-0.784182	1.53068	-2.31486
Q9CZX8	13	145	Rps19	9.21252e+06	2.64879e+07	4.38476e+07	2.25083	1.52367	0.727163
O09167	8	160	Rpl21	1.5758e+07	4.51176e+07	6.02596e+07	1.93511	1.51761	0.417501
Q569Z6	27	951	Thrap3	2.4218e+06	6.89985e+06	1.76626e+06	-0.455381	1.51049	-1.96587
P97492	20	547	Rgs14	1.00159e+08	2.85153e+08	2.39445e+08	1.2574	1.50944	-0.252039
P97351	24	264	Rps3a; Rps3a1	4.55523e+07	1.29469e+08	1.38169e+08	1.60084	1.50701	0.0938342
P63101	16	245	Ywhaz	2.96989e+07	8.43309e+07	4.68753e+07	0.658419	1.50565	-0.847234
Q3TKT4-1	43	1613	Smarca4	2.54241e+08	7.19979e+08	4.12357e+08	0.697697	1.50176	-0.804062
Q62186	5	172	Ssr4	3.72397e+06	1.0504e+07	7.36629e+06	0.984098	1.49603	-0.511931
Q9CY16	5	186	Mrps28	1.50436e+06	4.19223e+06	2.91057e+06	0.952151	1.47857	-0.526416
Q9D2G2-1	7	454	Dlst	2.85333e+06	7.89815e+06	6.12027e+06	1.10095	1.46887	-0.36792
P08113	32	802	Hsp90b1	2.25661e+07	6.22205e+07	4.41031e+07	0.966726	1.46324	-0.49651
Q9R1P3	10	201	Psmb2	7.54272e+06	2.06578e+07	1.7176e+07	1.18724	1.45353	-0.266288
P52480	4	531	Pkm	1.0331e+07	2.80698e+07	3.36506e+07	1.70366	1.44204	0.261617
P62852	5	125	Rps25	3.13028e+07	8.46835e+07	1.00535e+08	1.68334	1.43579	0.247553
P53026	15	217	Rpl10a	4.54676e+07	1.22411e+08	1.19096e+08	1.38922	1.42882	-0.0395996
Q9EPL8	33	1038	Ipo7	1.01109e+07	2.70672e+07	3.51691e+07	1.7984	1.42064	0.377761
Q6PDQ2	79	1915	Chd4	1.05169e+07	2.81422e+07	1.32795e+07	0.336487	1.42002	-1.08354
Q9ESP1	3	221	Sdf2l1	171370	457639	275925	0.687156	1.41709	-0.729934
P83882	6	106	Rpl36al; Rpl36a; Rpl36a-ps3	2.49364e+06	6.65109e+06	0	-2	1.41534	-2
Q9WVM3	19	565	Anapc7	4.14109e+06	1.10285e+07	8.25779e+06	0.995744	1.41315	-0.417408
Q8CIE6	53	1224	Copa	5.2048e+06	1.38312e+07	2.09244e+07	2.00727	1.41001	0.597261
Q1HFZ0-1	39	757	Nsun2	2.7448e+06	7.2528e+06	1.03367e+07	1.91301	1.40183	0.511172
Q9JHR7	29	1019	Ide	6.57055e+07	1.72613e+08	1.26803e+08	0.948503	1.39346	-0.444955
P60766-2	9	191	Cdc42	2.79158e+06	7.27667e+06	6.5323e+06	1.22651	1.38219	-0.155687
Q9ESZ8-1	46	998	Gtf2i	1.70828e+08	4.44465e+08	1.78294e+08	0.0617085	1.37952	-1.31782
P97461	15	204	Rps5	3.42908e+07	8.91659e+07	7.48004e+07	1.12522	1.37867	-0.253446
Q810A7-1	40	929	Ddx42	9.05843e+06	2.34337e+07	8.75089e+06	-0.0498313	1.37125	-1.42109
P60843	28	406	Eif4a1	1.13821e+07	2.92595e+07	3.63554e+07	1.6754	1.36214	0.313264
Q9CPW4	5	151	Arpc5	1.18357e+06	3.0189e+06	3.56309e+06	1.58999	1.35088	0.239107
Q9R1P4	14	263	Psma1	8.24563e+06	2.08389e+07	2.86177e+07	1.79521	1.33758	0.45763
Q80UZ2-1	21	687	Sdad1	4.35321e+06	1.09822e+07	2.53605e+06	-0.779499	1.33501	-2.11451
Q8VE65	3	161	Taf12	9.06107e+06	2.27008e+07	1.67854e+07	0.889453	1.32499	-0.43554
P47915	6	160	Rpl29; Gm8210	3.36884e+07	8.43514e+07	6.60946e+07	0.972278	1.32416	-0.351881
O35295	12	324	Purb	3.07363e+06	7.68854e+06	1.00792e+07	1.71337	1.32277	0.390605
P56671	12	477	Maz	1.16063e+07	2.89947e+07	9.94048e+06	-0.223525	1.32088	-1.5444
P62245	12	130	Rps15a	3.43435e+07	8.56745e+07	1.02552e+08	1.57824	1.31883	0.259414
Q8VEK3	46	800	Hnrnpu	5.80212e+07	1.44733e+08	1.04469e+08	0.848427	1.31874	-0.470312
P09103	14	509	P4hb	1.61826e+07	4.02849e+07	1.33704e+07	-0.275404	1.3158	-1.5912
A2A935	1	1275	Prdm16	1.69099e+06	4.20554e+06	3.17783e+06	0.910179	1.31443	-0.404248
Q8CBE3	10	496	Wdr37	3.74177e+07	9.2134e+07	8.00939e+07	1.09797	1.30001	-0.202042
P30282	13	292	Ccnd3	5.57429e+07	1.36719e+08	1.07001e+08	0.940759	1.29436	-0.353597
P35979	9	165	Rpl12	4.21699e+07	1.02574e+08	6.78389e+07	0.685898	1.28238	-0.596481
Q9CY28-1	6	285	Gtpbp8	2.82449e+06	6.80186e+06	0	-2	1.26794	-2
P12970	19	266	Rpl7a	4.61152e+07	1.10734e+08	1.20047e+08	1.38028	1.26378	0.116495
Q922B2	32	501	Dars	3.02161e+07	7.24419e+07	8.08919e+07	1.42068	1.26151	0.159172
P60122	26	456	Ruvbl1	9.90204e+06	2.35201e+07	2.24731e+07	1.1824	1.2481	-0.0656962
Q9WVE8	9	486	Pacsin2	2.19437e+06	5.21037e+06	5.49951e+06	1.3255	1.24758	0.0779157
P09405	36	707	Ncl	9.02625e+07	2.13816e+08	2.4435e+08	1.43675	1.24417	0.192579
Q99KI0	31	780	Aco2	6.39707e+06	1.51302e+07	5.47207e+06	-0.225324	1.24194	-1.46727
Q921F2	19	414	Tardbp	4.96771e+06	1.17292e+07	1.12373e+07	1.17765	1.23945	-0.0617987
Q9WUA3-1	17	784	Pfkp	3.15535e+06	7.42209e+06	3.03061e+06	-0.058194	1.23403	-1.29222
P60867	5	119	Rps20	5.65538e+07	1.32929e+08	1.12992e+08	0.99853	1.23296	-0.234431
P62918	16	257	Rpl8	6.63196e+07	1.55716e+08	1.09033e+08	0.717262	1.23141	-0.51415
P35700	16	199	Prdx1	2.33159e+07	5.46674e+07	4.75306e+07	1.02755	1.22937	-0.201822
Q9WTP6-1	2	239	Ak2	2.21007e+06	5.16647e+06	3.18828e+06	0.528688	1.22509	-0.696399
Q8VBU8	4	548	Banp	4.24407e+06	9.88223e+06	5.1742e+06	0.285888	1.21939	-0.9335
Q8BZ47	12	1413	Zfp609	4.01588e+07	9.27973e+07	9.24699e+07	1.20327	1.20837	-0.00509903
P14152	9	334	Mdh1	6.81314e+06	1.56733e+07	1.02825e+07	0.593792	1.20191	-0.608121
P62874	11	340	Gnb1	3.46319e+06	7.93305e+06	8.91184e+06	1.36362	1.19577	0.167847
P25976-2	22	728		2.87993e+06	6.59664e+06	8.60931e+06	1.57986	1.1957	0.384167
Q6Y685	11	774	Tacc1	2.77883e+07	6.35527e+07	5.50109e+07	0.985239	1.19348	-0.208237
O08553	21	572	Dpysl2	1.57263e+07	3.57339e+07	3.94591e+07	1.32718	1.18412	0.143063
P80316	35	541	Cct5	1.84922e+07	4.19876e+07	3.20606e+07	0.793886	1.18305	-0.389163
Q01853	52	806	Vcp	1.1211e+08	2.54404e+08	1.74805e+08	0.640825	1.18221	-0.54138
Q62093	6	221	Srsf2	8.47925e+06	1.92112e+07	3.10993e+07	1.87487	1.17994	0.694936
Q9Z127	2	512	Slc7a5	2.87945e+06	6.50117e+06	4.76269e+06	0.725986	1.17491	-0.448923
Q99J72-4	19	396	Apobec3	3.17434e+07	7.11022e+07	6.14544e+07	0.953062	1.16344	-0.210377
Q9DBH5	7	358	Lman2	6.59888e+06	1.47455e+07	1.11939e+07	0.762422	1.15998	-0.397561
P49718	43	733	Mcm5	3.18289e+07	7.06243e+07	8.36657e+07	1.3943	1.14983	0.244473
P05064	27	364	Aldoa	2.79483e+07	6.1979e+07	5.09939e+07	0.867566	1.14902	-0.281455
Q99M28	6	305	Rnps1	3.15309e+06	6.93941e+06	0	-2	1.13805	-2
Q78ZA7	9	375	Nap1l4	1.01402e+06	2.22331e+06	1.38762e+06	0.452529	1.13263	-0.680102
P63276	14	135	Rps17	6.37033e+06	1.39114e+07	9.506e+06	0.577469	1.12682	-0.549354
Q8BSP2	9	607	Ncaph2	2.99307e+06	6.53321e+06	2.85604e+06	-0.0676089	1.12617	-1.19378
Q921I1	4	697	Trf	1.34187e+07	2.92094e+07	9.27832e+06	-0.53231	1.12219	-1.6545
P62137	6	330	Ppp1ca	3.17617e+06	6.89477e+06	1.2291e+07	1.95225	1.11822	0.834031
Q9CU62	65	1233	Smc1a	1.19585e+08	2.59424e+08	2.13439e+08	0.835782	1.11727	-0.281487
P17182	28	434	Eno1; Gm5506; Eno1b	6.67047e+07	1.44648e+08	1.19957e+08	0.846659	1.11668	-0.270024
Q9CZM2	13	204	Rpl15	3.64515e+07	7.89451e+07	7.24624e+07	0.991254	1.11487	-0.123618
Q99KE1	17	589	Me2	1.60672e+07	3.47834e+07	2.52306e+07	0.651059	1.11428	-0.463223
Q8VIJ6	30	699	Sfpq	1.1409e+07	2.46631e+07	2.3523e+07	1.0439	1.11219	-0.0682834
Q60864	39	543	Stip1	1.2727e+07	2.74341e+07	1.80732e+07	0.505959	1.10808	-0.602118
Q8K4L0	44	874	Ddx54	1.75112e+07	3.77172e+07	4.18739e+07	1.25777	1.10694	0.150831
Q99LX0	8	189	Park7	3.15833e+06	6.7952e+06	1.09519e+07	1.79395	1.10535	0.688597
Q501J6	27	650	Ddx17	6.6278e+06	1.42133e+07	7.28876e+06	0.137144	1.10064	-0.963494
Q6PDL0	6	492	Dync1li2	3.64267e+06	7.78932e+06	2.3038e+06	-0.660983	1.0965	-1.75748
Q921K9-1	1	202	Bcl7b	3.80736e+06	8.08118e+06	4.99195e+06	0.390815	1.08578	-0.694961
P43275	7	213	Hist1h1a	1.33739e+07	2.82131e+07	4.06327e+07	1.60322	1.07694	0.526275
Q9JI10	4	497	Stk3	1.60562e+06	3.38472e+06	0	-2	1.07591	-2
Q9D5T0	12	361	Atad1	8.7314e+06	1.83906e+07	9.40615e+06	0.10739	1.07468	-0.96729
P00493	10	218	Hprt	3.82876e+06	8.04456e+06	3.5274e+06	-0.118273	1.07114	-1.18941
Q8CAY6	7	397	Acat2	5.01538e+06	1.04974e+07	1.02142e+07	1.02614	1.0656	-0.0394595
P46737	7	291	Brcc3	3.42239e+06	7.14974e+06	6.80113e+06	0.990771	1.06289	-0.0721165
Q80WQ2	20	782	Vac14	5.3425e+07	1.11279e+08	9.78898e+07	0.873643	1.0586	-0.184955
P41105	9	137	Rpl28	3.51631e+07	7.2731e+07	7.32743e+07	1.05924	1.04851	0.0107365
Q3UPF5-1	19	946	Zc3hav1	3.19216e+06	6.59048e+06	3.65474e+06	0.195235	1.04585	-0.850616
P10639	4	105	Txn1	5.5309e+07	1.14183e+08	9.81661e+07	0.827709	1.04576	-0.218049
Q80YQ2	24	1367	Med23	677717	1.39858e+06	673856	-0.00824219	1.04521	-1.05345
Q02525	1	718	Zfp39	393596	806298	383183	-0.038682	1.0346	-1.07328
Q922Q4	9	320	Pycr2	7.24512e+06	1.48105e+07	1.66795e+07	1.20299	1.03154	0.171452
P62204	7	149	Calm3; Calm1; Calm2	5.26618e+06	1.07519e+07	9.35755e+06	0.829373	1.02977	-0.200395
Q9Z2U1	9	241	Psma5	9.95588e+06	2.02962e+07	1.98925e+07	0.998607	1.02759	-0.0289846
P11247	6	718	Mpo	1.45362e+07	2.95234e+07	2.18283e+07	0.586546	1.0222	-0.435657
Q9EPU0-1	48	1124	Upf1	3.68938e+07	7.46833e+07	1.01468e+08	1.45957	1.01741	0.442165
P61327	8	146	Magoh	5.86935e+06	1.18655e+07	6.1415e+06	0.065392	1.0155	-0.950111
P68254-1	12	245	Ywhaq; LOC102634437; Gm11226; Ywhaq-ps3; Cdk5rap2	1.33516e+07	2.69381e+07	2.48289e+07	0.895013	1.01264	-0.117628
Q9DC48	15	579	Cdc40	3.32004e+07	6.68164e+07	4.39318e+07	0.404063	1.009	-0.604937
P68040	22	317	Gnb2l1; Rack1	9.28752e+07	1.8686e+08	2.24573e+08	1.27382	1.00859	0.265229
Q8BWY9	15	907	C330027C09Rik	6.07865e+06	1.22292e+07	4.50202e+06	-0.43318	1.0085	-1.44168
P47226-1	6	423	Tes	7.22894e+06	1.45264e+07	1.00169e+07	0.470575	1.00682	-0.536248
Q8C092	13	801	Taf5	2.27627e+07	4.54341e+07	4.11709e+07	0.854952	0.997105	-0.142152
P16045	7	135	Lgals1	5.08519e+07	1.01458e+08	3.70823e+07	-0.455569	0.996516	-1.45209
P12382	26	780	Pfkl	2.48194e+08	4.9363e+08	3.72907e+08	0.58735	0.991963	-0.404613
P14824	34	673	Anxa6	2.12052e+06	4.21729e+06	6.06847e+06	1.51691	0.991896	0.525018
Q9DCA5	19	353	Brix1	6.20824e+06	1.22923e+07	5.95312e+06	-0.0605369	0.985501	-1.04604
P47753	10	286	Capza1	2.82831e+06	5.59268e+06	6.02018e+06	1.08987	0.983599	0.106267
P00405	6	227	COX2	9.76639e+06	1.93075e+07	1.72609e+07	0.821613	0.983266	-0.161653
O70133-2	67	1381	Dhx9	6.78258e+06	1.33716e+07	1.88515e+07	1.47477	0.979261	0.495512
Q62311	24	678	Taf6	2.87993e+07	5.67113e+07	6.68024e+07	1.21387	0.977604	0.236264
P68372	1	445	Tubb4b	8.40749e+06	1.65379e+07	2.22197e+07	1.40209	0.976025	0.42607
E9Q2Z1	25	1453	Cecr2	5.00854e+06	9.80362e+06	3.89747e+06	-0.361851	0.968925	-1.33078
Q8C3J5	60	1828	Dock2	1.13198e+08	2.21243e+08	2.22216e+08	0.973113	0.966783	0.00633023
Q6DIC0	13	1577	Smarca2	2.02707e+07	3.95642e+07	6.98716e+07	1.78531	0.964798	0.820511
Q8BJY1	18	504	Psmd5	6.15046e+06	1.2004e+07	1.05235e+07	0.774844	0.964751	-0.189907
O55142	11	110	Rpl35a-ps4; Rpl35a; Rpl35a-ps2; Gm10243; Rpl35a-ps5; LOC100862595; Gm14279; LOC100048620	3.4034e+07	6.63749e+07	6.63385e+07	0.962869	0.963659	-0.000790541
Q3UHX0-1	18	1147	Nol8	7.28668e+06	1.41681e+07	8.2052e+06	0.171275	0.959312	-0.788037
P19253	13	203	Rpl13a	4.64283e+07	9.0197e+07	9.25844e+07	0.995765	0.958075	0.0376901
Q99LI8	2	775	Hgs	205671	397327	391153	0.927391	0.949983	-0.0225924
Q8BHG9	10	167	Cggbp1	7.19846e+06	1.38866e+07	1.23973e+07	0.784263	0.94793	-0.163667
O88569	26	353	Hnrnpa2b1	2.86113e+07	5.49929e+07	4.60742e+07	0.687373	0.942659	-0.255286
Q58A65	17	1321	Spag9	2.19725e+07	4.22173e+07	3.85801e+07	0.812156	0.942132	-0.129976
A2A8Z1-1	16	736	Osbpl9	5.623e+07	1.07924e+08	1.25403e+08	1.15716	0.940604	0.21656
O08664	2	217	Bcl7c	4.96744e+06	9.53137e+06	9.77722e+06	0.976923	0.940181	0.0367414
Q9WTM5	34	463	Ruvbl2	2.42095e+07	4.63918e+07	7.60198e+07	1.6508	0.938293	0.712506
O88573	6	1216	Aff1	7.34452e+06	1.4073e+07	7.63192e+06	0.0553771	0.938186	-0.882809
P62196	25	406	Psmc5	8.15962e+06	1.56197e+07	1.30112e+07	0.673178	0.936793	-0.263615
Q8K0H5	6	218	Taf10	1.47436e+07	2.81428e+07	2.81729e+07	0.934214	0.932672	0.00154196
A2ABV5	14	1459	Med14	1.53947e+06	2.93057e+06	1.53693e+06	-0.00238953	0.928745	-0.931134
Q5SVR0	27	1263	Tbc1d9b	1.56089e+08	2.96469e+08	2.39868e+08	0.619869	0.925509	-0.30564
Q05D44	28	1216	Eif5b	5.36462e+06	1.01624e+07	8.1585e+06	0.604828	0.921687	-0.316859
Q6ZQ08-1	51	2375	Cnot1	9.97112e+06	1.88336e+07	2.28409e+07	1.19579	0.91748	0.278309
Q9CQV8-1	9	246	Ywhab	1.63348e+06	3.07568e+06	1.424e+06	-0.198001	0.912962	-1.11096
P62482	11	367	Kcnab2	3.28198e+07	6.16365e+07	4.08663e+07	0.316345	0.909219	-0.592874
Q61127	15	525	Nab2	7.47589e+07	1.39665e+08	9.9659e+07	0.414755	0.901648	-0.486893
Q9QYE6	4	729	Golga5	5.8388e+06	1.08608e+07	8.27494e+06	0.503075	0.895379	-0.392304
Q61937	15	292	Npm1	5.20846e+07	9.68347e+07	8.34955e+07	0.680841	0.894668	-0.213826
Q9CPX7	2	135	Mrps16	2.0937e+06	3.8824e+06	2.61522e+06	0.320878	0.890892	-0.570014
P63242	15	154	Eif5a	2.33053e+07	4.32079e+07	4.37822e+07	0.909689	0.89064	0.0190484
Q80UG5-3	22	576	Sept9	5.72265e+06	1.06073e+07	7.73824e+06	0.435322	0.890297	-0.454975
Q8BHJ5	11	514	Tbl1xr1	5.28199e+06	9.78484e+06	6.44647e+06	0.287428	0.889467	-0.602039
P14206	16	295	Rpsa; LOC100045332; LOC100505031; LOC102642689	5.65478e+07	1.04283e+08	1.47441e+08	1.38259	0.882965	0.499628
Q9D0R4	23	546	Ddx56	2.36973e+06	4.36907e+06	6.2512e+06	1.39941	0.882605	0.516807
Q6P9P6	44	1052	Kif11	8.53954e+06	1.57411e+07	1.3735e+07	0.68563	0.882307	-0.196676
Q68FD5	96	1675	Cltc	3.72937e+07	6.86914e+07	7.50983e+07	1.00985	0.881197	0.128651
P54071	20	452	Idh2	3.52985e+06	6.48376e+06	3.80991e+06	0.110151	0.877224	-0.767073
P27659	30	403	Rpl3	1.04072e+08	1.90689e+08	2.25659e+08	1.11657	0.873638	0.242929
Q922S4	42	916	Pde2a	1.91129e+07	3.49203e+07	8.66639e+06	-1.14105	0.869519	-2.01056
P23116	82	1344	Eif3a	2.45848e+07	4.48964e+07	2.23683e+07	-0.13631	0.868837	-1.00515
Q8CCS6	8	302	Pabpn1	3.68619e+06	6.7147e+06	7.10065e+06	0.945821	0.865191	0.0806301
Q9CQR6	11	305	Ppp6c	1.05259e+06	1.91371e+06	1.03395e+06	-0.0257895	0.862424	-0.888214
Q7TMK9	25	623	Syncrip	7.86576e+06	1.43006e+07	1.86702e+07	1.24708	0.86242	0.38466
Q9JLJ2	13	494	Aldh9a1	1.75254e+06	3.18286e+06	2.68767e+06	0.616907	0.860876	-0.243969
Q9WUA2	24	589	Farsb	136094	246995	0	-2	0.85988	-2
P62281	16	158	Rps11	4.56128e+07	8.27278e+07	8.44744e+07	0.889076	0.858935	0.0301415
Q99P88	60	1391	Nup155	1.02145e+07	1.85069e+07	2.58619e+07	1.3402	0.857441	0.482764
P62900	8	125	Rpl31	3.22753e+07	5.8456e+07	5.95497e+07	0.883666	0.85692	0.0267453
Q9CXW4	11	178	Rpl11	5.52297e+07	9.97295e+07	1.05119e+08	0.928513	0.852577	0.0759352
P62843	9	145	Rps15	1.25737e+07	2.264e+07	2.46887e+07	0.973439	0.848462	0.124977
Q9D1R9	7	117	Rpl34-ps1; Rpl34; Gm4705	1.49726e+07	2.69476e+07	3.02183e+07	1.0131	0.847834	0.165264
Q9JHI5	6	424	Ivd	1.53704e+06	2.75386e+06	1.83021e+06	0.251853	0.841297	-0.589444
P14211	17	416	Calr	7.62048e+07	1.36346e+08	8.88296e+07	0.221158	0.839318	-0.61816
P07724	1	608	Alb	2.3698e+08	4.23643e+08	2.13418e+08	-0.15108	0.838084	-0.989164
P62908	22	243	Rps3	2.78921e+08	4.98543e+08	6.01081e+08	1.1077	0.837861	0.269842
Q9D658	5	173	Ptp4a3	2.14171e+07	3.82165e+07	2.70945e+07	0.33924	0.835436	-0.496196
Q9Z277	82	1479	Baz1b	3.63757e+06	6.47553e+06	7.96068e+06	1.12992	0.832022	0.297894
Q6P1E1	4	1072	Zmiz1	6.17507e+06	1.09729e+07	9.76712e+06	0.661478	0.829411	-0.167933
P84099	10	196	Rpl19; Rpl19-ps11	2.2583e+07	3.99639e+07	3.74876e+07	0.731179	0.823462	-0.0922839
Q8K0D5	16	751	Gfm1	1.63995e+06	2.89329e+06	0	-2	0.819058	-2
Q8JZQ9	41	803	Eif3b	1.0852e+07	1.91164e+07	1.69848e+07	0.646288	0.816847	-0.170559
O54734	16	441	Ddost	411547	721331	2.55472e+06	2.63403	0.809603	1.82443
P10126	22	462	Eef1a1; LOC101056619	3.02817e+08	5.3063e+08	6.14733e+08	1.02152	0.809261	0.212254
O55029	40	905	Copb2	7.25683e+06	1.27097e+07	1.56535e+07	1.10907	0.808519	0.300554
P62911	9	135	Rpl32; Rpl32p	3.10118e+07	5.39704e+07	6.09611e+07	0.97507	0.799349	0.175721
Q9D1P2-1	8	458	Kat8	2.21204e+06	3.82529e+06	1.73581e+06	-0.349768	0.790188	-1.13996
Q9ESC8	3	1160	Aff4	3.09034e+06	5.34383e+06	3.79295e+06	0.295553	0.790107	-0.494553
O55222	18	452	Ilk	1.96378e+06	3.3957e+06	1.7439e+06	-0.171322	0.790074	-0.961396
Q922M5	16	438	Cdca7l	1.78605e+08	3.08682e+08	2.0569e+08	0.203699	0.789349	-0.58565
Q9CZW5	14	611	Tomm70a	3.52809e+06	6.08856e+06	5.4474e+06	0.626683	0.787216	-0.160533
Q60631	8	217	Grb2	6.76453e+06	1.16609e+07	6.75711e+06	-0.00158467	0.785619	-0.787204
Q9DCD0	15	483	Pgd	4.04166e+06	6.94304e+06	8.003e+06	0.985594	0.780621	0.204973
Q8QZT1	14	424	Acat1	1.66449e+07	2.84535e+07	2.73661e+07	0.717309	0.773527	-0.0562181
P51410	10	192	Rpl9	3.13776e+07	5.3571e+07	7.91673e+07	1.33517	0.771719	0.563452
P25444	18	293	Rps2; Rps2-ps13	9.92745e+07	1.69302e+08	1.87656e+08	0.918592	0.770107	0.148485
Q8K2A7	27	710	Ints10	1.20214e+06	2.04383e+06	2.2497e+06	0.904124	0.765664	0.13846
A2A791	23	1549	Zmym4	2.7168e+06	4.61729e+06	2.78748e+06	0.0370503	0.765135	-0.728085
Q6PFR5	5	281	Tra2a	5.47953e+06	9.27714e+06	8.1524e+06	0.573172	0.759627	-0.186455
Q3TIV5-1	12	426	Zc3h15	727881	1.22725e+06	1.47606e+06	1.01997	0.753653	0.26632
Q8R0F5	2	326	Rbmx2	727881	1.22725e+06	1.47606e+06	1.01997	0.753653	0.26632
Q6ZPY7	24	1562	Kdm3b	2.46726e+07	4.15729e+07	2.85669e+07	0.211433	0.75273	-0.541298
Q9D0E1	59	729	Hnrnpm	3.79693e+07	6.35499e+07	4.17667e+07	0.137517	0.743054	-0.605537
Q99020	14	285	Hnrnpab	1.13456e+07	1.89859e+07	1.36118e+07	0.262732	0.742801	-0.480068
Q62280	2	418	Ss18	1.75215e+07	2.92951e+07	3.08804e+07	0.817563	0.741532	0.0760316
Q9QYI3	28	494	Dnajc7	9.08846e+07	1.51779e+08	7.1288e+08	2.97155	0.739867	2.23169
Q99KQ4	19	491	Nampt	1.96501e+07	3.27738e+07	2.93306e+07	0.577872	0.738008	-0.160137
Q6P4S8	66	2195	Ints1	1.31678e+07	2.19183e+07	8.8782e+06	-0.568672	0.735123	-1.3038
Q91YQ5	27	608	Rpn1	1.15091e+07	1.91349e+07	2.40669e+07	1.06427	0.733429	0.33084
Q01768	6	152	Nme2	4.82707e+06	8.01948e+06	4.86759e+06	0.0120589	0.73236	-0.720301
Q3TCJ1	3	415	Fam175b; Abraxas2	2.43456e+06	4.04242e+06	3.37316e+06	0.470437	0.731554	-0.261118
P61255	12	145	Rpl26; Gm15772	5.63435e+07	9.35414e+07	9.95584e+07	0.821292	0.731354	0.0899384
B2RXR6	6	993	Ankrd44	6.7703e+06	1.1206e+07	3.10296e+06	-1.12557	0.726979	-1.85255
Q8BU30	58	1262	Iars	4.03478e+06	6.6779e+06	4.27851e+06	0.0846186	0.726902	-0.642284
O88342	19	606	Wdr1	2.60942e+06	4.30683e+06	2.97557e+06	0.189439	0.722898	-0.533459
Q80TH2	11	1402	Erbb2ip; Erbin	1.72798e+07	2.84769e+07	1.98927e+07	0.203158	0.720707	-0.517549
P04184	11	233	Tk1	3.64859e+06	5.96999e+06	4.10044e+07	3.49037	0.710389	2.77998
Q8VI33	14	264	Taf9	7.50697e+07	1.2271e+08	1.00741e+08	0.424352	0.708946	-0.284594
F6ZDS4	86	2431	Tpr	2.64685e+08	4.31331e+08	4.29716e+08	0.699108	0.704522	-0.00541384
P43276	9	223	Hist1h1b	4.14996e+07	6.75565e+07	7.39834e+07	0.834103	0.702995	0.131108
Q9CR57	8	217	Rpl14	5.42747e+07	8.82155e+07	1.06196e+08	0.968373	0.700752	0.267622
Q9D1P4	14	331	Chordc1	1.13113e+07	1.83382e+07	2.16059e+07	0.933666	0.697092	0.236574
Q9JM76	6	178	Arpc3	725307	1.17511e+06	3.56254e+06	2.29624	0.69613	1.60011
Q62191	15	470	Trim21	2.9785e+08	4.82488e+08	4.00146e+08	0.425943	0.695908	-0.269965
P61750	3	180	Arf4	3.02797e+06	4.90134e+06	8.2406e+06	1.4444	0.694826	0.749573
Q9D0M5	1	89	Dynll2	3.81392e+06	6.16982e+06	6.07276e+06	0.67108	0.693954	-0.0228748
P27048	9	231	Snrpb	7.17752e+06	1.15872e+07	1.26793e+07	0.820921	0.690976	0.129945
Q9CY66-1	5	231	Gar1	4.96986e+06	8.02177e+06	3.17908e+06	-0.644594	0.690717	-1.33531
Q61466	21	515	Smarcd1	9.56724e+07	1.54129e+08	1.74089e+08	0.863647	0.687964	0.175683
Q61699	24	858	Hsph1	9.47366e+06	1.52612e+07	1.01573e+07	0.100528	0.687877	-0.587349
Q9ES56	3	219	Trappc4	6.32322e+06	1.01659e+07	7.25733e+06	0.19878	0.685004	-0.486224
Q8CI95	18	751	Osbpl11	1.03022e+08	1.65578e+08	2.1295e+08	1.04756	0.684553	0.363006
P42932	40	548	Cct8	5.20991e+07	8.35237e+07	7.17349e+07	0.461417	0.680927	-0.21951
Q3TXS7	40	953	Psmd1	1.45767e+06	2.33461e+06	3.81056e+06	1.38634	0.67952	0.706822
Q9CQJ4	11	336	Rnf2	1.40214e+07	2.24512e+07	1.78682e+07	0.349771	0.679168	-0.329397
P28293	8	261	Ctsg	4.87278e+07	7.77386e+07	6.60737e+07	0.439332	0.673886	-0.234554
P62264	9	151	Rps14	3.77568e+07	6.00993e+07	6.82127e+07	0.853302	0.670611	0.182691
P11983	32	556	Tcp1	7.79717e+07	1.2385e+08	1.45781e+08	0.90278	0.667574	0.235206
P41731	2	238	Cd63	1.88237e+06	2.98951e+06	2.14382e+06	0.187638	0.667363	-0.479725
P14148	25	270	Rpl7	8.59101e+07	1.3602e+08	1.79379e+08	1.06212	0.662918	0.399197
P06151	23	332	Ldha	6.44003e+07	1.01843e+08	6.68987e+07	0.0549099	0.661201	-0.606291
Q8K1B8	37	665	Fermt3	1.02527e+07	1.6213e+07	8.15575e+06	-0.330119	0.661145	-0.991265
P28656	11	391	Nap1l1	1.12446e+07	1.77642e+07	1.87934e+07	0.741001	0.659747	0.081254
Q6A026	66	1332	Pds5a	4.30069e+07	6.7931e+07	4.14438e+07	-0.0534101	0.659502	-0.712912
P97386	26	1015	Lig3	1.70332e+06	2.68729e+06	2.27094e+06	0.414941	0.657801	-0.24286
Q9D823	5	97	Gm13826; Rpl37rt; Rpl37	997785	1.57247e+06	1.21908e+06	0.28899	0.656234	-0.367244
Q62348	7	228	Tsn	1.61824e+07	2.54941e+07	2.51902e+07	0.638442	0.655742	-0.0173005
P49722	10	234	Psma2	5.75324e+06	9.04458e+06	6.88073e+06	0.258188	0.652679	-0.394491
Q8BSQ9	67	1634	Pbrm1	1.28648e+07	2.02156e+07	2.03933e+07	0.664665	0.652037	0.0126283
P61979	1	463	Hnrnpk	8.57449e+06	1.34294e+07	1.43893e+07	0.746872	0.647269	0.0996034
P61358	10	136	Rpl27; LOC108167922	5.4894e+07	8.59524e+07	1.21884e+08	1.15079	0.64689	0.503903
Q6ZWV7	6	123	Rpl35	2.40677e+07	3.76364e+07	7.09188e+07	1.55907	0.64503	0.914041
P50096	21	514	Impdh1	2.44475e+08	3.82053e+08	4.10706e+08	0.748416	0.644083	0.104333
A2RSY6	2	728	1190005F20Rik; Trmt1l	2.30851e+06	3.59901e+06	3.51139e+06	0.605084	0.640638	-0.0355541
Q9CQX5	3	253	Cldn25; Cldnd1	4.11335e+06	6.39562e+06	7.75728e+06	0.915235	0.636768	0.278467
Q8VI84	31	807	Noc3l	2.55702e+07	3.96351e+07	1.7686e+07	-0.531857	0.632312	-1.16417
Q9WUM5	6	346	Suclg1	2.25626e+07	3.48577e+07	2.77713e+07	0.299661	0.627544	-0.327883
P20029	33	655	Hspa5	1.23323e+08	1.90459e+08	1.64146e+08	0.412533	0.627032	-0.214499
Q8VDP4	25	922	2610301G19Rik; Ccar2	1.81903e+07	2.80749e+07	2.56732e+07	0.4971	0.626114	-0.129015
P63158	9	215	Hmgb1; Gm21596; LOC100862258	1.68091e+07	2.59145e+07	1.88903e+07	0.168403	0.624518	-0.456115
Q9CQ80	8	176	Vps25	5.16057e+06	7.9334e+06	1.12872e+07	1.12908	0.620407	0.508673
Q9JHS9	5	229	Cwc15	6.80482e+06	1.04484e+07	6.67776e+06	-0.0271926	0.618659	-0.645852
P62315	5	119	Snrpd1	6.54176e+06	9.9994e+06	9.09186e+06	0.474897	0.612163	-0.137267
Q99L45	21	331	Eif2s2	7.36605e+06	1.12581e+07	6.93083e+06	-0.0878633	0.611995	-0.699858
Q8K4G5	15	861	Ablim1	6.46415e+06	9.82895e+06	4.57485e+06	-0.498737	0.604577	-1.10331
Q9JLV5	17	768	Cul3	2.68843e+07	4.07578e+07	2.77318e+07	0.0447783	0.600317	-0.555538
P35123	15	962	Usp4	2.4245e+06	3.6717e+06	4.16444e+06	0.780435	0.598761	0.181674
O35344	12	521	Kpna3	6.43269e+07	9.72904e+07	6.90868e+07	0.102987	0.596874	-0.493887
Q9JIF0-2	21	353	Prmt1	3.41476e+07	5.16082e+07	6.27331e+07	0.877442	0.595816	0.281626
Q64127	14	1051	Trim24	7.59709e+07	1.14728e+08	7.22374e+07	-0.0727003	0.594697	-0.667397
Q9D0I9	34	660	Rars	8.26013e+06	1.24738e+07	5.18453e+06	-0.671951	0.59467	-1.26662
Q3TLH4	30	2846	Prrc2c	2.13054e+07	3.21028e+07	2.76493e+07	0.376023	0.591476	-0.215454
Q8R081	25	586	Hnrnpl	5.73613e+07	8.63184e+07	9.43687e+07	0.71823	0.58959	0.12864
Q921U8	17	923	Smtn	8.10726e+06	1.21641e+07	1.08363e+07	0.418582	0.585343	-0.166761
Q8BHK9	11	1240	Ercc6l	8.80478e+06	1.32037e+07	1.09446e+07	0.313856	0.584584	-0.270728
Q8K083	1	1302	Zfp536	241826	361434	335081	0.470538	0.579761	-0.109224
Q3TIX9	17	564	Usp39	1.54074e+07	2.30139e+07	2.63704e+07	0.775298	0.57888	0.196418
P01029	9	1738	C4b	8.53903e+07	1.27527e+08	8.43463e+07	-0.0177462	0.578661	-0.596407
Q8C0G2	16	513	Traf3ip3	2.16659e+07	3.2349e+07	1.91133e+07	-0.180846	0.578297	-0.759142
P62301	13	151	Rps13; Rps13-ps1; LOC102642137	4.82269e+07	7.19759e+07	9.59792e+07	0.992884	0.577675	0.415209
P47911	20	296	Rpl6	1.01131e+08	1.50613e+08	1.64001e+08	0.697474	0.574618	0.122856
P63038-1	42	573	Hspd1	5.28584e+07	7.86747e+07	5.29896e+07	0.00357771	0.573768	-0.57019
Q91VC3	30	411	Eif4a3	3.63877e+07	5.41468e+07	6.678e+07	0.875965	0.573423	0.302542
Q8BVE8-1	48	1365	Whsc1; Nsd2	6.59916e+06	9.81784e+06	8.54548e+06	0.372879	0.573123	-0.200245
O35691	25	725	Pnn	56164.6	83536	1.56936e+06	4.80437	0.572737	4.23164
Q6PCM2-1	38	883	Ints6	1.12648e+07	1.66774e+07	2.57966e+07	1.19536	0.566073	0.629285
Q99P69-1	7	463	Nuf2	2.87738e+06	4.2346e+06	0	-2	0.55747	-2
P28843	25	760	Dpp4	3.98856e+07	5.86887e+07	3.51564e+07	-0.182082	0.557214	-0.739296
P62827	15	216	LOC100045999; Ran; LOC102641332	5.7949e+07	8.52465e+07	8.3857e+07	0.533147	0.556856	-0.0237091
P40124	23	474	Cap1	5.93179e+06	8.68213e+06	4.44834e+06	-0.4152	0.54958	-0.964781
P62984	1	128	Uba52; Gm11808	1.19959e+06	1.75303e+06	1.64797e+06	0.458151	0.547309	-0.089158
P11499	33	724	Hsp90ab1	1.93273e+08	2.82374e+08	5.69214e+08	1.55833	0.546966	1.01136
Q8BUI3	21	648	Lrwd1	5.71454e+06	8.33627e+06	7.2314e+06	0.339636	0.544763	-0.205127
Q923B1	2	550	Dbr1	7.64251e+06	1.11396e+07	1.03943e+07	0.443678	0.543578	-0.0998996
O54950	5	330	Prkag1	3.85072e+06	5.61241e+06	2.9155e+06	-0.401388	0.543491	-0.944879
Q7TT37	30	1333	Ikbkap	1.04935e+07	1.52756e+07	9.73405e+06	-0.108388	0.541727	-0.650115
P33174	49	1231	Kif4	9.61369e+06	1.39926e+07	9.03085e+06	-0.0902278	0.541502	-0.63173
Q99ME9	38	634	Gtpbp4	1.66178e+07	2.41306e+07	1.58066e+07	-0.0721983	0.538135	-0.610333
P68368	6	448	Tuba4a	4.37194e+07	6.34386e+07	8.77671e+07	1.00541	0.537088	0.468319
P83741	25	2377	Wnk1	2.24324e+08	3.25306e+08	2.70236e+08	0.268638	0.536218	-0.26758
P35486	16	390	Pdha1	2.08842e+06	3.02627e+06	3.94236e+06	0.916646	0.535125	0.381521
P14115	8	148	Rpl27a	6.08355e+07	8.80079e+07	1.02097e+08	0.746958	0.53272	0.214238
Q99MD9-1	12	773	Nasp	5.75279e+06	8.31284e+06	5.9642e+06	0.0520669	0.53108	-0.479013
Q3UMY5-1	16	988	Eml4	4.88358e+06	7.05565e+06	5.2023e+06	0.0912086	0.53084	-0.439631
Q9JIK5	60	851	Ddx21	1.14755e+07	1.65786e+07	1.73702e+07	0.598061	0.530772	0.0672888
Q8BJA3-1	9	419	Hmbox1	7.33764e+07	1.05995e+08	9.7322e+07	0.407451	0.530615	-0.123164
Q8VDN2	19	1023	Atp1a1	3.75865e+06	5.4276e+06	6.39779e+06	0.767361	0.530102	0.237259
Q9DB96	16	315	Ngdn	2.35184e+06	3.39575e+06	2.44624e+06	0.0567712	0.529939	-0.473167
Q6ZQ03-1	17	1031	Fnbp4	4.06037e+06	5.85625e+06	2.90962e+06	-0.480781	0.528365	-1.00915
P18760	15	166	Cfl1	8.62509e+07	1.24142e+08	1.21597e+08	0.4955	0.525383	-0.0298832
P62751	11	156	Rpl23a	2.18524e+07	3.14384e+07	4.23402e+07	0.954237	0.524735	0.429503
A2AF47	28	2073	Dock11	8.039e+06	1.14483e+07	1.44162e+07	0.842607	0.510044	0.332564
Q99KP6-1	20	504	Prpf19	1.11528e+07	1.58689e+07	8.81622e+06	-0.339179	0.508789	-0.847968
Q5SWU9-1	50	2345	Acaca	6.54756e+06	9.31029e+06	1.09005e+07	0.735362	0.507869	0.227493
Q3UQU0	16	596	Brd9	3.92449e+07	5.5655e+07	5.30496e+07	0.434835	0.504006	-0.0691704
Q6P3Y5-1	14	742	Zfp280c	2.76653e+06	3.92001e+06	2.07471e+06	-0.415167	0.502781	-0.917948
Q6PAJ1	7	1270	Bcr	5.42184e+06	7.68237e+06	5.4066e+06	-0.00405858	0.50277	-0.506829
Q8CH72	5	655	Trim32	3.03167e+07	4.29449e+07	3.64659e+07	0.266438	0.502377	-0.235939
Q9D4H8	23	745	Cul2	1.00154e+07	1.41827e+07	1.25293e+07	0.323088	0.50192	-0.178832
P97372	7	239	Psme2; Psme2b; Psme2b-ps	1.70923e+06	2.41884e+06	2.047e+06	0.260168	0.500968	-0.2408
P62267	9	143	Rps23	9.50878e+06	1.34511e+07	1.33766e+07	0.492382	0.500397	-0.00801496
O35609	4	349	Scamp3	3.7551e+07	5.30789e+07	3.37185e+07	-0.15531	0.499286	-0.654596
D3YXK2	14	937	Safb	8.75813e+06	1.23657e+07	9.24644e+06	0.0782755	0.497652	-0.419376
Q9ERH4-1	4	427	Nusap1	2.57986e+06	3.64123e+06	3.54645e+06	0.459083	0.49713	-0.0380467
Q8BM55	21	687	Tmem214	1.3071e+07	1.8416e+07	1.23588e+07	-0.0808224	0.494598	-0.57542
O08547	9	215	Sec22b	8.79826e+06	1.23536e+07	5.82223e+06	-0.595647	0.489636	-1.08528
Q9ESX5	24	509	Dkc1	1.39709e+07	1.96158e+07	8.56229e+06	-0.706353	0.489598	-1.19595
Q60865	20	707	Caprin1	2.12079e+06	2.96486e+06	3.51419e+06	0.728594	0.483367	0.245227
Q3THW5	4	128	H2afv	3.06342e+06	4.27776e+06	3.26758e+06	0.0930826	0.481713	-0.388631
Q9R190	34	668	Mta2	1.73593e+07	2.42106e+07	2.21602e+07	0.352268	0.479935	-0.127666
Q6NS46	97	1862	Pdcd11	7.34581e+07	1.02354e+08	9.09664e+07	0.308412	0.478575	-0.170163
Q4QRL3	4	1481	Ccdc88b	6.08946e+06	8.47064e+06	7.75972e+06	0.34969	0.476156	-0.126466
P63017	41	646	Hspa8	3.50698e+08	4.86757e+08	5.29037e+08	0.59314	0.472972	0.120168
B1AZI6	48	1594	Thoc2	2.6575e+07	3.68486e+07	3.32715e+07	0.32422	0.471543	-0.147323
P47963	12	211	Rpl13	5.44703e+07	7.5488e+07	7.63845e+07	0.48781	0.470777	0.0170328
Q8VEE4	22	623	Rpa1	1.15776e+07	1.59055e+07	2.54134e+07	1.13425	0.458186	0.676066
Q9EQH3	24	796	Vps35	120604	165494	9.32511e+06	6.27278	0.456506	5.81627
Q8CG47	60	1286	Smc4	3.23869e+07	4.43643e+07	2.76732e+07	-0.22692	0.453988	-0.680908
Q6ZWY3	2	84	Rps27l	2.35238e+06	3.20332e+06	3.79103e+06	0.688468	0.445445	0.243023
Q9CZX0	17	547	Elp3	2.69222e+06	3.66161e+06	8.09589e+06	1.58839	0.443684	1.14471
P35980	12	188	Rpl18	9.74475e+07	1.3252e+08	1.52035e+08	0.641707	0.44351	0.198197
Q6ZWN5	17	194	Rps9	2.28824e+08	3.11128e+08	3.38893e+08	0.566592	0.44327	0.123323
P62858	3	69	Rps28	5.48581e+06	7.44425e+06	5.24632e+06	-0.0643984	0.440422	-0.504821
O08784	38	1320	Tcof1	272456	367795	8.90472e+06	5.03048	0.43288	4.5976
P63325	12	165	Rps10	1.59074e+07	2.14436e+07	4.29958e+07	1.4345	0.430851	1.00365
P21803-1	1	821	Fgfr2	1.69966e+07	2.29022e+07	1.6546e+07	-0.0387596	0.430239	-0.468999
O08585	5	235	Clta	5.4096e+06	7.27374e+06	5.24466e+06	-0.0446734	0.427174	-0.471847
A2BH40-2	2	1903	Arid1a	1.70607e+06	2.29094e+06	1.02469e+07	2.58644	0.425257	2.16118
P62242	18	208	Rps8; Gm15501	8.55552e+07	1.14629e+08	1.30319e+08	0.60712	0.422041	0.185079
Q9JKY5	14	1068	Hip1r	771686	1.03189e+06	1.19071e+06	0.625735	0.419204	0.206531
Q00899	20	414	Yy1	1.24031e+08	1.65818e+08	9.72408e+07	-0.35107	0.418898	-0.769967
Q6NZN0-1	39	1012	Rbm26	4.11755e+08	5.47963e+08	4.45145e+08	0.112491	0.412293	-0.299802
Q6P5D8	117	2007	Smchd1	5.82913e+07	7.71913e+07	5.47356e+07	-0.090802	0.405157	-0.495959
Q91V92	47	1091	Acly	2.4048e+07	3.17223e+07	3.94923e+07	0.715656	0.399579	0.316077
P68134	2	377	Acta1	9.1309e+07	1.20443e+08	1.21623e+08	0.413593	0.399524	0.0140693
Q62203	12	475	Sf3a2	318379	419082	303310	-0.0699534	0.396488	-0.466441
Q505F5	19	581	Lrrc47	1.73593e+07	2.27499e+07	2.04109e+07	0.233638	0.390154	-0.156516
Q9CY50	3	286	Ssr1	4.84643e+07	6.35121e+07	6.312e+07	0.381176	0.390109	-0.00893322
P26039	102	2541	Tln1	1.19876e+08	1.56864e+08	1.78722e+08	0.576175	0.387968	0.188207
P41438	2	512	Slc19a1	3.15362e+06	4.12555e+06	3.1203e+06	-0.0153234	0.387578	-0.402901
P19096	114	2504	Fasn	3.36842e+07	4.40627e+07	5.29138e+07	0.651573	0.387487	0.264086
Q8BML9	37	775	Qars	1.01445e+07	1.32553e+07	9.8513e+06	-0.0423085	0.38587	-0.428178
Q60649	3	677	Clpb	6.75158e+06	8.80964e+06	6.16989e+06	-0.129979	0.383858	-0.513837
O35143	2	106	Atpif1	2.87455e+06	3.74801e+06	1.37173e+06	-1.06734	0.382789	-1.45013
Q8BTZ4-1	18	740	Anapc5	4.63077e+08	6.03738e+08	4.70053e+08	0.0215734	0.382671	-0.361098
O08709	11	224	Prdx6	2.35559e+07	3.07037e+07	2.74699e+07	0.221765	0.382328	-0.160563
Q8R5K4	24	1152	Nol6	7.60356e+06	9.907e+06	7.64573e+06	0.0079796	0.381774	-0.373794
Q9DCC4	7	274	Pycrl	1.51808e+06	1.97553e+06	1.26727e+06	-0.260525	0.379996	-0.640521
D0QMC3	19	538	Mndal	6.64172e+06	8.61557e+06	7.18219e+06	0.112867	0.375389	-0.262522
P20152	44	466	Vim	3.8293e+08	4.96699e+08	5.35178e+08	0.482936	0.375288	0.107648
Q8K4R9	7	808	Dlgap5	2.26227e+07	2.92384e+07	2.52033e+07	0.15584	0.370091	-0.214252
Q5ND34	38	1934	Wdr81	1.97652e+08	2.53981e+08	2.03524e+08	0.0422305	0.361755	-0.319524
Q8VDM6	24	859	Hnrnpul1	4.08066e+06	5.2397e+06	227937	-4.1621	0.360683	-4.52278
P08775	52	1970	Polr2a	1.77257e+07	2.27511e+07	3.15371e+07	0.831211	0.360098	0.471113
Q99JR8-1	26	531	Smarcd2	2.69013e+08	3.44705e+08	3.62506e+08	0.430325	0.357683	0.0726424
E9PVA8	77	2671	Gcn1l1	1.99199e+07	2.54552e+07	2.69751e+07	0.437417	0.353745	0.0836722
Q62141	5	1098	Sin3b	7.67484e+06	9.7384e+06	8.17135e+06	0.0904392	0.343548	-0.253109
P10404	11	641	Env	2.36951e+07	2.99433e+07	1.63208e+07	-0.53788	0.337644	-0.875524
Q9CQC6	18	419	Bzw1	3.59836e+06	4.54464e+06	6.82727e+06	0.923971	0.336828	0.587143
Q5SWD9-1	16	803	Tsr1	8.72014e+06	1.09798e+07	1.41938e+07	0.70284	0.332432	0.370408
Q61666	24	1015	Hira	7.05589e+06	8.87158e+06	4.07631e+06	-0.791564	0.330363	-1.12193
Q3UEB3-2	29	547	Puf60	1.35748e+07	1.70593e+07	1.41498e+07	0.0598463	0.329619	-0.269772
Q9CPW5	2	183	Ssr2	2.92555e+06	3.66916e+06	2.9823e+06	0.0277193	0.326745	-0.299025
P70248	1	1099	Myo1f	6.51799e+07	8.16238e+07	7.37345e+07	0.177911	0.324562	-0.146651
Q6A009	7	1767	Ltn1	2.82529e+07	3.53633e+07	2.44139e+07	-0.210695	0.323852	-0.534546
Q9DBR7-1	12	1029	Ppp1r12a	7.35156e+06	9.17792e+06	7.52865e+06	0.0343409	0.320118	-0.285777
Q6NV83-1	41	1029	U2surp	1.17155e+07	1.46254e+07	9.35414e+06	-0.324737	0.320066	-0.644803
Q6URW6-1	3	2000	Myh14	1.20642e+07	1.50369e+07	1.45359e+07	0.268882	0.317769	-0.0488877
Q9CQI9	2	178	Med30	1.67846e+08	2.08943e+08	1.767e+08	0.0741605	0.315967	-0.241806
Q62189	8	287	Snrpa	8.86238e+07	1.10013e+08	7.7964e+07	-0.184887	0.311908	-0.496795
B2RQC6	92	2225	Cad	3.32499e+07	4.12744e+07	5.61082e+07	0.754861	0.311896	0.442966
Q61550	29	635	Rad21	2.89063e+07	3.58708e+07	4.49683e+07	0.637525	0.311427	0.326098
P83870	7	110	Phf5a	1.982e+06	2.45754e+06	2.09116e+06	0.0773462	0.31026	-0.232913
Q61838	27	1495	Pzp	3.54525e+07	4.39584e+07	2.89096e+07	-0.294338	0.310252	-0.60459
Q60996-1	15	524	Ppp2r5c	2.48661e+07	3.07929e+07	3.02226e+07	0.281448	0.308418	-0.0269699
Q9CPR4	17	184	Rpl17	2.71057e+07	3.35167e+07	4.48114e+07	0.725269	0.306281	0.418988
P21107-2	17	248	Tpm3	3.87878e+06	4.79092e+06	4.3664e+06	0.170843	0.304701	-0.133857
Q5NC05	18	1138	Ttf2	2.52195e+06	3.11474e+06	1.64538e+06	-0.616115	0.304572	-0.920687
Q6PB66	62	1392	Lrpprc	1.26716e+07	1.56246e+07	1.44247e+07	0.186944	0.302216	-0.115272
O89086	6	153	Rbm3	2.52279e+06	3.10758e+06	1.72597e+06	-0.547612	0.30077	-0.848382
Q9Z1Q9	57	1263	Vars	1.05752e+07	1.30248e+07	1.77284e+07	0.745375	0.300568	0.444807
Q8K4P0	39	1330	Wdr33	2.16174e+08	2.66031e+08	2.56343e+08	0.245882	0.299397	-0.0535152
P63254	5	77	Crip1	5.21048e+06	6.39989e+06	3.38061e+06	-0.624135	0.29663	-0.920765
Q9CPY3	8	264	Cdca5	4.47787e+06	5.49359e+06	6.49693e+06	0.536946	0.294935	0.242011
P35991	27	659	Btk	3.67533e+07	4.50865e+07	3.33521e+07	-0.140096	0.294824	-0.43492
Q9ESV0	41	857	Ddx24	1.25323e+07	1.53311e+07	7.61835e+06	-0.718103	0.290812	-1.00891
P70398	28	2559	Usp9x	8.87958e+06	1.08616e+07	2.13995e+06	-2.05291	0.290666	-2.34358
Q9JL19	16	2067	Ncoa6	1.95832e+08	2.39355e+08	2.34923e+08	0.262567	0.289533	-0.0269654
Q9Z1Q5	13	241	Clic1	1.37186e+07	1.67042e+07	1.75933e+07	0.358887	0.284074	0.0748127
Q9Z0R6-1	8	1659	Itsn2	1.36281e+08	1.65816e+08	1.29135e+08	-0.0777086	0.282997	-0.360705
Q8VDD9	28	1821	Phip	5.24573e+06	6.37977e+06	9.10989e+06	0.796289	0.282361	0.513928
Q3TZ89	1	1158	Sec31b	2.69995e+09	3.28254e+09	2.5412e+09	-0.0874239	0.281877	-0.369301
P08249	18	338	Mdh2	2.49463e+07	3.03184e+07	1.60022e+07	-0.640554	0.281367	-0.921921
P62855	5	115	Rps26; Rps26-ps1	1.93008e+07	2.34423e+07	3.53637e+07	0.873609	0.280453	0.593157
Q62318	35	834	Trim28	4.92089e+08	5.96028e+08	5.04513e+08	0.0359735	0.276461	-0.240487
O55106	25	780	Strn	1.87303e+06	2.26687e+06	0	-2	0.275331	-2
Q9WV70	22	747	Noc2l	7.42416e+06	8.96662e+06	4.45364e+06	-0.737243	0.272336	-1.00958
Q9CY58-2	23	392	Serbp1	2.15821e+08	2.60499e+08	1.97921e+08	-0.124912	0.271442	-0.396354
Q3THS6	17	395	Mat2a	6.12469e+06	7.3656e+06	1.80557e+07	1.55974	0.266167	1.29358
Q6NZF1	20	792	Zc3h11a	6.45247e+07	7.7562e+07	5.31769e+07	-0.279052	0.265499	-0.54455
Q8K2Z4-1	59	1392	Ncapd2	9.42679e+06	1.13313e+07	1.16666e+07	0.30755	0.265474	0.0420756
Q6NZL6	4	1363	Tonsl	6.62105e+06	7.9225e+06	6.17754e+06	-0.100027	0.258897	-0.358924
Q9R0Q7	6	160	Ptges3; Gm9769; Ptges3-ps; LOC100048119; LOC102641464	4.59051e+06	5.45462e+06	7.10741e+06	0.63067	0.248825	0.381845
P29341	34	636	Pabpc1	1.46448e+09	1.73879e+09	1.85865e+09	0.34387	0.247695	0.0961755
Q8K4L3-3	50	1766	Svil	9.52494e+06	1.13047e+07	7.26934e+06	-0.389885	0.247146	-0.637031
Q3UL36-1	4	271	Arglu1	1.2532e+08	1.48527e+08	1.1257e+08	-0.154794	0.245107	-0.3999
Q60520-1	43	1277	Sin3a	7.38734e+06	8.74726e+06	1.59438e+07	1.10987	0.243776	0.866093
Q9JKP5	6	341	Mbnl1	2.08205e+07	2.4651e+07	1.20508e+07	-0.788882	0.243639	-1.03252
Q80YV3	78	2565	Trrap	4.59973e+07	5.4392e+07	7.47927e+07	0.701348	0.241846	0.459502
Q8BGS3-1	4	561	Zkscan1	1.46558e+07	1.73238e+07	2.46587e+07	0.75063	0.241286	0.509345
Q8C147	84	2100	Dock8	2.78399e+08	3.28747e+08	2.5061e+08	-0.151709	0.239826	-0.391535
Q9WUK2-1	7	248	Eif4h	9.14877e+06	1.07926e+07	5.13185e+06	-0.834099	0.238397	-1.0725
Q3TDQ1	12	823	Stt3b	81473.8	95815.7	1.22529e+06	3.91064	0.233927	3.67671
P36536	5	198	Sar1a	4.48009e+06	5.25593e+06	2.87021e+06	-0.642372	0.23042	-0.872792
P24547	31	514	Impdh2	8.33117e+09	9.76137e+09	1.19528e+10	0.520757	0.228565	0.292192
Q02105	6	246	C1qc	2.87674e+07	3.36998e+07	2.78833e+07	-0.0450319	0.228307	-0.273339
Q9Z2N8	18	429	Actl6a	1.29777e+08	1.51947e+08	2.24858e+08	0.792977	0.227526	0.565451
O35134	15	1717	Polr1a	2.88883e+07	3.37614e+07	2.4671e+07	-0.227669	0.224888	-0.452557
Q9CYH6	12	365	Rrs1	3.74608e+07	4.37572e+07	3.82081e+07	0.028496	0.224138	-0.195643
Q922Q1	11	338	Marc2; Mosc2	3.78872e+08	4.42157e+08	2.68041e+08	-0.499259	0.222849	-0.722108
Q3TJZ6	6	515	Fam98a	1.3983e+06	1.63083e+06	1.08878e+06	-0.360961	0.221926	-0.582888
Q8BU14	3	398	Sec62	8.61483e+06	1.00454e+07	7.39117e+06	-0.221019	0.221646	-0.442665
Q9JHU4	194	4644	Dync1h1	1.66892e+08	1.94589e+08	1.71138e+08	0.0362453	0.221514	-0.185268
Q80Y44	39	875	Ddx10	1.63941e+06	1.91145e+06	615819	-1.4126	0.221484	-1.63409
O08599	5	594	Stxbp1	1.05846e+07	1.23032e+07	9.5635e+06	-0.146356	0.217066	-0.363422
P10852	6	526	Slc3a2	2.79655e+06	3.24199e+06	3.47006e+06	0.311311	0.21323	0.0980813
Q6PR54-1	73	2419	Rif1	2.18275e+07	2.52391e+07	1.30923e+07	-0.737426	0.209514	-0.946941
Q9DBJ1	12	254	Pgam1	9.69336e+06	1.11469e+07	2.38758e+06	-2.02145	0.201568	-2.22301
P60229	27	445	Eif3e	9.85164e+06	1.13131e+07	1.13032e+07	0.198292	0.199553	-0.0012608
Q9DBZ5	9	218	Eif3k	2.29049e+06	2.62511e+06	3.44313e+06	0.588066	0.196724	0.391343
Q6ZQH8	57	1759	Nup188	1.14238e+07	1.30624e+07	3.71585e+06	-1.62027	0.193388	-1.81366
Q8R3N1	39	860	Nop14	1.42137e+07	1.62326e+07	1.55609e+07	0.130638	0.191608	-0.0609694
P14869	18	317	Rplp0	1.40597e+08	1.6047e+08	1.70316e+08	0.276643	0.190738	0.0859051
Q99KJ8	14	402	Dctn2	5.50242e+06	6.27534e+06	4.19192e+06	-0.392455	0.189627	-0.582082
P40201	21	1711	Chd1	5.77363e+07	6.57495e+07	6.44452e+07	0.158594	0.1875	-0.0289058
Q6VN19	2	620	Ranbp10	1.27439e+06	1.44975e+06	0	-2	0.185998	-2
Q8CD15	6	465	Mina; Riox2	4.73479e+06	5.38319e+06	0	-2	0.185161	-2
Q63829	8	195	Commd3	2.31633e+06	2.63088e+06	2.65999e+06	0.199579	0.183707	0.0158715
P26443	23	558	Glud1	1.11048e+07	1.25882e+07	9.99885e+06	-0.151349	0.180887	-0.332237
Q9DBG3	19	937	Ap2b1	5.88161e+06	6.66092e+06	7.57795e+06	0.365596	0.17951	0.186086
Q8CDM1	27	1040	Atad2	5.23914e+07	5.93311e+07	6.3707e+07	0.282122	0.179458	0.102664
Q91WQ5	12	589	Taf5l	9.64413e+06	1.08965e+07	1.32952e+07	0.463178	0.176137	0.28704
P01027-1	34	1663	C3	1.09587e+08	1.23565e+08	8.36759e+07	-0.389188	0.173195	-0.562383
P80314	42	535	Cct2	1.13863e+08	1.28109e+08	1.28465e+08	0.174067	0.170064	0.00400336
Q61216-1	22	706	Mre11a	7.05703e+06	7.93507e+06	7.59578e+06	0.106136	0.169182	-0.0630455
P62960	8	322	Ybx1	7.96626e+06	8.94115e+06	1.30386e+07	0.710811	0.166558	0.544253
Q8CHT3	27	1018	Ints5	4.69381e+06	5.2555e+06	5.25788e+06	0.163722	0.163068	0.00065451
Q6ZWX6	28	315	Eif2s1	1.96262e+07	2.19207e+07	5.97017e+06	-1.71694	0.159512	-1.87645
Q9WVG6-1	10	608	Carm1	5.76438e+06	6.43577e+06	3.88356e+06	-0.569784	0.158947	-0.728731
Q9D1J3	9	210	Sarnp; Gm6563	5.14762e+06	5.74517e+06	5.33842e+06	0.0525056	0.158443	-0.105937
Q9DBD5	20	1123	Pelp1	4.68707e+06	5.20932e+06	7.84407e+06	0.742917	0.152408	0.590509
P25206	49	812	Mcm3	8.16041e+07	9.0501e+07	1.24265e+08	0.606701	0.149291	0.457411
Q8K019-1	25	919	Bclaf1	2.25725e+08	2.49834e+08	1.88664e+08	-0.258743	0.146407	-0.40515
P63139	4	207	Nfyb	3.01185e+06	3.32462e+06	4.29594e+06	0.512323	0.142537	0.369786
Q8CFN5	1	474	Mef2c	2.25684e+07	2.48994e+07	2.0178e+07	-0.161523	0.14181	-0.303332
Q9CPR8	3	279	Ndnl2; Nsmce3	2.94238e+06	3.24264e+06	2.44454e+06	-0.267417	0.140187	-0.407605
P99024	5	444	Tubb5	7.77871e+07	8.5704e+07	1.3981e+08	0.845866	0.139832	0.706034
Q5SXI5	2	585	Zkscan17	8.95519e+06	9.85935e+06	9.64427e+06	0.106949	0.138769	-0.0318207
P14131	13	146	Rps16-ps2; Rps16	2.04628e+08	2.24502e+08	2.91242e+08	0.509213	0.133723	0.37549
E9Q7G0	105	2094	Numa1	4.29681e+07	4.70903e+07	4.00038e+07	-0.103127	0.132165	-0.235293
P61514	7	92	Rpl37a	3.40806e+08	3.7327e+08	3.1009e+08	-0.136266	0.13127	-0.267535
Q9DB77	17	453	Uqcrc2	1.28386e+09	1.39847e+09	9.21287e+08	-0.478771	0.123354	-0.602124
P70372	16	326	Elavl1	444198	483499	265868	-0.740492	0.12231	-0.862801
P35550	24	327	LOC100044829; Fbl; LOC102643269	2.45478e+07	2.66761e+07	2.24339e+07	-0.129914	0.11995	-0.249865
Q9JL26	43	1094	Fmnl1	1.54968e+07	1.68365e+07	5.91649e+06	-1.38915	0.119622	-1.50877
P62259	22	255	Ywhae	1.51685e+07	1.64776e+07	1.60026e+07	0.0772289	0.11943	-0.0422014
B2RRE7	27	1107	Otud4	1.88265e+08	2.04474e+08	2.1972e+08	0.222895	0.119152	0.103742
Q80SZ7	5	68	Gng5; Gm15776; Gng5-ps; LOC100048410; LOC102641276	1.16548e+07	1.26555e+07	1.13905e+07	-0.0331001	0.118839	-0.151939
P38647	40	679	Hspa9	1.89882e+08	2.05789e+08	1.79916e+08	-0.077781	0.116059	-0.19384
P58404-1	12	760	Strn4	2.92517e+07	3.16805e+07	2.62558e+07	-0.155885	0.115073	-0.270958
Q9CQF3	10	227	Nudt21	1.31548e+07	1.42116e+07	1.67718e+07	0.350445	0.111481	0.238964
Q6PDG5-1	23	1213	Smarcc2	6.51578e+07	7.03571e+07	1.08923e+08	0.741298	0.110759	0.630539
O35638	48	1231	Stag2	2.52782e+07	2.70957e+07	3.65446e+07	0.531768	0.100173	0.431596
Q6NZC7	23	998	Sec23ip	2.18367e+08	2.33973e+08	2.66853e+08	0.289293	0.0995866	0.189706
P55194	4	680	Sh3bp1	3.14897e+06	3.37044e+06	0	-2	0.0980592	-2
Q9D0R2	14	722	Tars	5.02157e+06	5.37391e+06	6.10178e+06	0.28109	0.0978309	0.183259
A8C756-1	6	1938	Thada	4.14403e+07	4.43248e+07	2.54749e+07	-0.701962	0.0970776	-0.79904
Q6PFD9	64	1816	Nup98	6.58789e+07	7.04328e+07	5.03135e+07	-0.388869	0.0964319	-0.485301
Q8BHL7	2	80	Cdc42se1	9.45959e+06	1.00711e+07	4.50095e+06	-1.07155	0.0903734	-1.16192
Q6ZQ88	26	853	Kdm1a	3.25154e+06	3.45801e+06	2.79794e+06	-0.216757	0.0888193	-0.305577
P97807-1	18	507	Fh1	4.69448e+07	4.99127e+07	4.50165e+07	-0.0605135	0.088442	-0.148955
Q8BJ71-1	56	819	Nup93	6.16791e+08	6.52657e+08	9.07752e+08	0.557517	0.0815442	0.475972
Q8VCD5	17	649	Med17	8.2725e+06	8.72896e+06	2.75748e+06	-1.58498	0.0774864	-1.66246
P08071	1	707	Ltf	2.19725e+06	2.31535e+06	1.18635e+06	-0.889176	0.075528	-0.964704
Q9JIX0	4	101	Eny2	2.50385e+06	2.63568e+06	3.66225e+06	0.548579	0.0740246	0.474555
Q3UHX2	6	181	Pdap1	5.06754e+06	5.33386e+06	3.02033e+06	-0.746578	0.0738943	-0.820473
Q91ZW3	76	1051	Smarca5	3.87082e+07	4.06984e+07	3.48187e+07	-0.152774	0.072333	-0.225107
P16951	3	487	Atf2; LOC100047997; LOC102641666	1.38531e+07	1.45505e+07	1.39375e+07	0.00876221	0.0708584	-0.0620962
Q8VCH8	5	506	Ubxn4	8.11883e+06	8.52517e+06	9.36996e+06	0.206771	0.0704557	0.136315
Q9EPU4	32	1441	Cpsf1	2.3265e+08	2.4383e+08	2.34009e+08	0.00840418	0.0677142	-0.05931
P62307	4	86	Snrpf	2.42306e+07	2.53039e+07	0	-2	0.062528	-2
Q3U821	35	830	Wdr75	1.0877e+09	1.13575e+09	9.60572e+08	-0.179314	0.0623673	-0.241682
P97496	39	1104	Smarcc1	3.55367e+08	3.69542e+08	5.53736e+08	0.63989	0.0564297	0.58346
Q8BZH4	32	1409	Pogz	6.05968e+07	6.30003e+07	4.77915e+07	-0.342486	0.0561175	-0.398604
P35279	8	208	Rab6a	117409	122051	3.08934e+06	4.71768	0.0559436	4.66174
Q9D898	3	153	Arpc5l	5.42883e+06	5.63991e+06	6.58024e+06	0.277501	0.0550314	0.222469
O35737	8	449	Hnrnph1	6.56417e+06	6.80802e+06	4.78186e+06	-0.457041	0.0526239	-0.509665
Q8BGQ7	37	968	Aars	1.96366e+06	2.03284e+06	8.30266e+06	2.08003	0.0499555	2.03008
Q61686	10	191	Cbx5	287175	296730	145675	-0.979177	0.047222	-1.0264
Q01149	2	1372	Col1a2	4.39267e+07	4.53843e+07	3.23585e+07	-0.440952	0.0470942	-0.488047
O88508-1	35	908	Dnmt3a	9.88036e+06	1.01901e+07	1.77258e+07	0.843212	0.0445315	0.79868
P40142	40	623	Tkt	8.96195e+08	9.23779e+08	9.16051e+08	0.031615	0.0437347	-0.0121197
Q9ERU9	166	3053	Ranbp2	1.62726e+07	1.67342e+07	1.44867e+07	-0.167717	0.0403548	-0.208071
Q8VDT9	3	159	Mrpl50	7.93444e+06	8.15627e+06	5.04694e+06	-0.65272	0.0397801	-0.6925
O88379	62	1555	Baz1a	1.79412e+08	1.83927e+08	1.79977e+08	0.00453398	0.0358578	-0.0313238
P01868-1	15	324	Ighg1	5.25965e+07	5.38482e+07	5.0845e+07	-0.0488625	0.0339312	-0.0827936
Q7TMQ7	29	748	Wdr91	3.34756e+08	3.42467e+08	3.2237e+08	-0.0543932	0.0328532	-0.0872464
Q99LI7	34	717	Cstf3	6.02173e+07	6.15641e+07	5.37255e+07	-0.164573	0.0319105	-0.196484
Q99LM2	4	503	Cdk5rap3	5.82424e+06	5.95233e+06	3.7223e+06	-0.645876	0.0313853	-0.677261
Q640M1	34	767	Utp14a	1.57118e+07	1.60027e+07	1.51617e+07	-0.0514155	0.0264688	-0.0778843
Q80X82	56	1284	Sympk	5.16988e+08	5.25832e+08	4.8293e+08	-0.0983159	0.0244721	-0.122788
O88545	14	324	Cops6	2.4129e+07	2.44824e+07	2.89239e+07	0.261494	0.0209734	0.24052
O70251	7	225	Eef1b2	1.08228e+07	1.09753e+07	1.14358e+07	0.079489	0.0201833	0.0593057
Q9CYX7	4	281	Rrp15	5.45317e+06	5.52374e+06	8.33655e+06	0.612356	0.0185515	0.593805
P62754	17	249	Rps6-ps4; Rps6; LOC105244208	4.31395e+07	4.36853e+07	5.25169e+07	0.283774	0.0181404	0.265634
Q9D666-1	11	913	Sun1	1.37914e+08	1.39615e+08	6.51103e+07	-1.08281	0.0176869	-1.1005
Q61191	42	2045	Hcfc1	3.09064e+09	3.12053e+09	2.68316e+09	-0.203971	0.0138888	-0.217859
Q80UM7	21	834	Mogs	2.35341e+07	2.37179e+07	1.42202e+07	-0.726813	0.0112203	-0.738034
Q9D8E6	27	419	Rpl4	1.02952e+08	1.03616e+08	1.65117e+08	0.681525	0.00927451	0.67225
O88543	10	423	Cops3	197905	199169	221791	0.164397	0.00918732	0.15521
Q5SFM8	11	1060	Rbm27	5.44803e+06	5.48277e+06	0	-2	0.00916894	-2
B1AQJ2	20	1098	Usp36	1.02617e+07	1.03156e+07	9.00958e+06	-0.187733	0.00756377	-0.195297
P54276	44	1358	Msh6	3.92184e+08	3.9328e+08	3.92786e+08	0.00221208	0.00402869	-0.00181661
Q9CR47	17	260	Nsa2; LOC636306; LOC102642514	7.33356e+06	7.3525e+06	1.13927e+07	0.635529	0.00372059	0.631808
Q61074	10	542	Ppm1g	3.14599e+07	3.15153e+07	2.65393e+07	-0.245383	0.00253664	-0.24792
E9Q5G3	12	953	Kif23	3.22194e+06	3.22745e+06	0	-2	0.00246477	-2
Q9JKX6	6	218	Nudt5	5.62364e+07	5.62773e+07	6.26066e+07	0.154811	0.00104953	0.153762
Q69ZS7	2	682	Hbs1l	5.3035e+06	5.29095e+06	5.23923e+06	-0.0175895	-0.00341739	-0.0141721
O54941	16	411	Smarce1	8.01538e+07	7.97353e+07	1.32185e+08	0.721719	-0.00755381	0.729273
P61028	5	207	Rab8b	1.08165e+08	1.07599e+08	8.57844e+07	-0.334444	-0.0075658	-0.326879
Q80SW1	9	530	Ahcyl1	4.8628e+09	4.8362e+09	4.6368e+09	-0.0686588	-0.0079134	-0.0607454
P62192	25	440	Psmc1	8.07516e+06	8.00563e+06	1.12715e+07	0.481111	-0.0124749	0.493586
O35286	43	795	Dhx15	5.44992e+07	5.39479e+07	7.82899e+07	0.522593	-0.0146673	0.53726
Q6ZWQ0-1	37	6874	Syne2	5.29234e+07	5.23753e+07	4.74001e+07	-0.159014	-0.0150192	-0.143995
Q8BVY0	30	452	Rsl1d1	4.06968e+08	4.02506e+08	3.00084e+08	-0.439549	-0.0159046	-0.423644
P35564	24	591	Canx	1.09656e+07	1.08352e+07	1.68624e+07	0.620827	-0.017251	0.638078
Q9CWY8	4	301	Rnaseh2a	5.54008e+06	5.44953e+06	4.2672e+06	-0.376619	-0.0237762	-0.352843
P18529	1	117		3.79338e+08	3.72894e+08	2.82041e+08	-0.427575	-0.0247169	-0.402858
Q9R0I7	30	1386	Ylpm1	1.86696e+09	1.83204e+09	1.91569e+09	0.0371714	-0.0272467	0.0644181
Q8VBV3	3	293	Exosc2	1.9601e+06	1.92249e+06	2.41845e+06	0.303156	-0.0279515	0.331107
Q99LM9	7	335	Tada1	3.53575e+07	3.46537e+07	3.49398e+07	-0.0171465	-0.0290077	0.0118612
Q569Z5-1	56	1032	Ddx46	7.61251e+07	7.46054e+07	5.86019e+07	-0.377425	-0.0290929	-0.348332
P15864	5	212	Hist1h1c	1.91881e+07	1.87892e+07	2.3311e+07	0.280802	-0.0303048	0.311107
Q9D4H1	5	924	Exoc2	6.15476e+07	6.01822e+07	5.32587e+07	-0.208684	-0.0323642	-0.17632
P11087-1	10	1453	Col1a1	1.72082e+08	1.68252e+08	1.73167e+08	0.00907002	-0.0324735	0.0415435
P97379-1	11	482	G3bp2	1.73617e+07	1.69741e+07	1.584e+07	-0.132336	-0.0325669	-0.0997687
P70168	43	876	Kpnb1	9.54014e+06	9.30816e+06	5.61768e+06	-0.764035	-0.0355151	-0.72852
Q9CYN2	8	226	Spcs2	2.26622e+06	2.20796e+06	0	-2	-0.0375714	-2
Q9D8U8	24	404	Snx5	2.91936e+07	2.83592e+07	1.78366e+07	-0.710811	-0.0418332	-0.668978
P34884	2	115	Mif	3.68522e+06	3.57511e+06	4.74992e+06	0.366151	-0.0437648	0.409916
P48758	2	277	Cbr1	2.81224e+06	2.72643e+06	9.64155e+06	1.77755	-0.0447065	1.82225
P54823	20	483	Ddx6	1.71537e+06	1.65878e+06	931649	-0.880664	-0.0483975	-0.832266
Q80TV8-1	48	1535	Clasp1	5.04538e+07	4.87132e+07	4.95022e+07	-0.0274711	-0.0506495	0.0231785
Q9D287	9	225	Bcas2	6.47432e+06	6.23558e+06	5.32927e+06	-0.28079	-0.0542053	-0.226585
Q61189	2	236	Clns1a	6.73994e+06	6.48786e+06	5.86699e+06	-0.200117	-0.0549938	-0.145123
Q9EPK7	17	1087	Xpo7	6.15812e+06	5.92716e+06	3.61989e+06	-0.766545	-0.0551486	-0.711396
Q8R4R6	15	325	Nup35	3.72285e+08	3.57254e+08	3.62724e+08	-0.0375358	-0.0594594	0.0219236
P37040	2	678	Por	9.5615e+06	9.16547e+06	7.72386e+06	-0.307915	-0.0610282	-0.246887
Q80TM9-1	3	1593	Nisch	9.21859e+06	8.83622e+06	9.46223e+06	0.0376338	-0.061117	0.0987508
Q91YE6	18	1041	Ipo9	8.47028e+06	8.11839e+06	8.65454e+06	0.031046	-0.0612176	0.0922636
Q9CZ04	11	275	Cops7a	2.77686e+06	2.65535e+06	3.9131e+06	0.494857	-0.0645524	0.559409
Q6ZQL4	31	677	Wdr43	4.64483e+07	4.4408e+07	5.11122e+07	0.138041	-0.0648047	0.202846
P62889	9	115	Rpl30; Rpl30-ps8; Gm12191	1.88687e+08	1.80104e+08	1.69414e+08	-0.155443	-0.0671639	-0.0882791
Q9ESD6-1	2	167	Cmtm7	1.36782e+06	1.30497e+06	0	-2	-0.0678562	-2
Q9DB05	17	295	Napa	1.45509e+06	1.38599e+06	0	-2	-0.0701905	-2
A2BDX3	2	460	Mocs3	3.33911e+08	3.17872e+08	3.17301e+08	-0.0736137	-0.071016	-0.00259765
O55201	32	1082	Supt5; Supt5h	1.90275e+07	1.80845e+07	2.44476e+07	0.361607	-0.0733253	0.434933
Q6ZQ58-1	34	1072	Larp1	7.68895e+06	7.26772e+06	1.15901e+07	0.592032	-0.081283	0.673315
Q61103	19	391	Dpf2	6.82601e+07	6.45145e+07	1.15871e+08	0.763411	-0.0814196	0.84483
Q9WTI7-1	40	1063	Myo1c	5.24735e+06	4.9558e+06	6.67962e+06	0.348176	-0.0824724	0.430649
Q8JZR0	4	683	Acsl5	1.1975e+07	1.13024e+07	1.28248e+07	0.0989167	-0.0833912	0.182308
Q9D0F3	10	517	Lman1	5.89308e+07	5.55959e+07	5.10573e+07	-0.206903	-0.0840415	-0.122861
O55128	10	153	Sap18; Gm10094; Sap18b	8.90598e+06	8.38126e+06	9.46906e+06	0.088447	-0.0876068	0.176054
P97315	7	193	Csrp1	9.8511e+06	9.26959e+06	7.97874e+06	-0.304124	-0.08778	-0.216344
P39689	2	159	Cdkn1a	2.25088e+07	2.11223e+07	2.16798e+07	-0.0541373	-0.0917241	0.0375868
Q9DAW6	24	521	Prpf4	1.4043e+06	1.31774e+06	950032	-0.563807	-0.0917854	-0.472022
O35326	7	269	Srsf5	3.43606e+06	3.22e+06	3.14338e+06	-0.128436	-0.0936918	-0.0347442
Q7TPV4	91	1344	Mybbp1a	1.00926e+09	9.44528e+08	1.01461e+09	0.00763409	-0.0956274	0.103261
Q6P069-1	3	198	Sri	2.97259e+06	2.78108e+06	0	-2	-0.096075	-2
Q925I1-1	31	591	Atad3a	2.64994e+07	2.47919e+07	1.73704e+07	-0.609328	-0.0960902	-0.513238
P09411	23	417	Pgk1	3.1653e+07	2.95449e+07	2.13468e+07	-0.568321	-0.09943	-0.46889
Q9CW03	58	1217	Smc3	1.11984e+09	1.04337e+09	8.33657e+08	-0.425761	-0.10204	-0.323721
P18155	7	350	Mthfd2	1.48959e+07	1.38761e+07	5.29719e+06	-1.49161	-0.102304	-1.38931
Q9CWX9	18	455	Ddx47	9.89239e+06	9.21456e+06	4.84285e+06	-1.03046	-0.102404	-0.92806
O88502	26	823	Pde8a	1.36175e+07	1.26526e+07	7.07302e+06	-0.945062	-0.106021	-0.839041
Q8VCB1	16	673	Ndc1; Tmem48	1.12737e+07	1.04382e+07	2.65055e+06	-2.0886	-0.111096	-1.97751
Q8BJW6-1	22	581	Eif2a	9.59966e+07	8.88432e+07	7.48941e+07	-0.358131	-0.111721	-0.24641
P26516	15	321	Psmd7	1.34908e+07	1.24817e+07	1.04874e+07	-0.363318	-0.112159	-0.251159
P49312-1	21	320	Hnrnpa1	9.60188e+06	8.86118e+06	1.71898e+07	0.840167	-0.115818	0.955985
Q9JHS4	6	634	Clpx	7.58709e+07	6.97915e+07	7.813e+07	0.0423303	-0.120495	0.162825
P17742	12	164	Ppia	3.00472e+08	2.76367e+08	1.8997e+08	-0.661455	-0.120645	-0.54081
P59325	13	429	Eif5; LOC100047658; LOC102641436	8.0643e+06	7.41424e+06	8.08022e+06	0.00284545	-0.12125	0.124095
Q8VDD5	94	1960	Myh9	3.46298e+08	3.18121e+08	2.03569e+08	-0.7665	-0.122439	-0.64406
Q8C4P0-1	2	716	E130308A19Rik	1.61858e+07	1.48551e+07	1.14046e+07	-0.505109	-0.123772	-0.381336
Q9Z110-1	29	795	Aldh18a1	1.0777e+06	987769	2.01337e+06	0.901658	-0.125707	1.02737
Q8CHY6	28	629	Gatad2a	8.91228e+08	8.16686e+08	5.56607e+08	-0.679137	-0.126013	-0.553124
Q3UDE2	21	639	Ttll12	1.47631e+08	1.35213e+08	1.1268e+08	-0.389764	-0.126759	-0.263004
Q14C51	14	685	Ptcd3	7.18576e+07	6.56958e+07	7.68499e+07	0.0969043	-0.129339	0.226243
Q8CHI8	43	3072	Ep400	3.9444e+06	3.59622e+06	7.84768e+06	0.992462	-0.133324	1.12579
Q6PGB6-1	7	169	Naa50	2.96267e+06	2.69726e+06	0	-2	-0.1354	-2
P17225	14	527	Ptbp1	1.29885e+07	1.18233e+07	7.3818e+06	-0.815196	-0.135606	-0.67959
P59326	6	559	Ythdf1	8.97326e+07	8.16793e+07	6.11979e+07	-0.55215	-0.135662	-0.416489
Q9DC69	15	377	Ndufa9	1.44783e+07	1.31752e+07	1.42676e+07	-0.0211524	-0.13607	0.114918
Q8BW10	16	403	Nob1	2.12717e+07	1.93567e+07	1.78209e+07	-0.255362	-0.136101	-0.119261
Q64433	5	102	Hspe1	1.86066e+07	1.68786e+07	7.58143e+06	-1.29527	-0.14062	-1.15465
Q6ZPV2-1	17	1559	Ino80	3.6238e+06	3.28493e+06	9.23316e+06	1.34932	-0.141644	1.49096
Q9DBE8	12	415	Alg2	7.35655e+07	6.66661e+07	5.6453e+07	-0.38198	-0.142075	-0.239905
Q8QZV7	22	732	Asun; Spata30; Ints13	7.9374e+06	7.18933e+06	3.88954e+06	-1.02907	-0.142809	-0.88626
Q8K284	45	2101	Gtf3c1	2.71259e+08	2.45401e+08	1.92547e+08	-0.494459	-0.144528	-0.349932
Q3V1V3	14	845	Esf1	4.1489e+07	3.75123e+07	3.49144e+07	-0.248908	-0.145366	-0.103541
Q9D824-1	13	581	Fip1l1	3.57905e+07	3.23583e+07	2.83892e+07	-0.334233	-0.145438	-0.188796
Q9R0L6-1	15	2025	Pcm1	3.56888e+06	3.22625e+06	2.97584e+06	-0.262173	-0.145612	-0.116561
Q9Z2U0	12	248	Psma7	3.21415e+08	2.90365e+08	3.40596e+08	0.083625	-0.146566	0.230191
P23198	6	183	Cbx3	3.25573e+07	2.93602e+07	4.40077e+07	0.434775	-0.149119	0.583895
A2BH40	9	2283	Arid1a	7.47485e+07	6.72997e+07	1.25782e+08	0.750813	-0.151445	0.902258
Q5F2E7-1	11	692	Nufip2	4.61619e+06	4.15147e+06	2.2528e+06	-1.03499	-0.153081	-0.881904
Q8BU31	7	183	Rap2c	4.00972e+06	3.5984e+06	9.60705e+06	1.26059	-0.156146	1.41674
P61082	4	183	Ube2m	9.21472e+06	8.2504e+06	7.8031e+06	-0.239893	-0.159476	-0.0804171
Q9QXK7	25	684	Cpsf3	9.77019e+07	8.74685e+07	9.36189e+07	-0.0615867	-0.159623	0.0980363
Q9D0D4	17	313	Dimt1	1.94342e+08	1.73906e+08	1.9494e+08	0.00443183	-0.160293	0.164725
P01872-1	14	454	Ighm	5.83691e+08	5.22232e+08	6.2592e+08	0.100772	-0.160515	0.261287
P11157	23	390	Rrm2	84434.9	75524	9.26837e+06	6.77833	-0.160903	6.93924
Q921S7	8	423	Mrpl37	3.03806e+07	2.71663e+07	2.31191e+07	-0.394065	-0.161332	-0.232734
Q6P2K6-1	8	820	Smek1; Ppp4r3a	4.45489e+06	3.98293e+06	3.64076e+06	-0.29115	-0.16156	-0.12959
Q8K368-1	29	1330	Fanci	1.90159e+08	1.70006e+08	1.38318e+08	-0.459225	-0.16162	-0.297605
Q64012-2	17	296	Raly	5.4374e+06	4.85872e+06	3.52381e+06	-0.625778	-0.162341	-0.463437
Q99JI4	28	389	Psmd6	1.63342e+06	1.4572e+06	3.23444e+06	0.985623	-0.164697	1.15032
Q8K1I7	2	493	Wipf1	7.42139e+06	6.61948e+06	4.46892e+06	-0.731764	-0.164971	-0.566793
Q69Z99	16	562	Zfp512	1.16497e+07	1.03845e+07	9.5863e+06	-0.28125	-0.165859	-0.115391
Q61188-1	19	746	Ezh2	5.78721e+07	5.15448e+07	3.20764e+07	-0.851357	-0.167041	-0.684316
Q99J95-1	11	372	Cdk9	4.59258e+06	4.08453e+06	3.42256e+06	-0.424231	-0.169137	-0.255094
Q8CIM8-1	52	964	Ints4	2.46548e+07	2.19249e+07	1.78547e+07	-0.465567	-0.169297	-0.29627
P17751	13	299	Tpi1	4.85577e+08	4.31546e+08	4.02606e+08	-0.27033	-0.170187	-0.100144
Q60952	3	2414	Cep250	2.73133e+06	2.42699e+06	1.92431e+06	-0.505261	-0.170438	-0.334823
P26350	5	111	Ptma	1.28158e+07	1.13717e+07	1.07187e+07	-0.257784	-0.172466	-0.0853178
Q922K7	31	793	Nop2	3.46855e+07	3.07622e+07	3.03893e+07	-0.190772	-0.173176	-0.0175953
P01807	3	119		1.02567e+09	9.09031e+08	7.35564e+08	-0.479639	-0.17416	-0.305479
Q64522	2	130	Hist2h2ab	3.12659e+06	2.76919e+06	3.02688e+06	-0.0467607	-0.175127	0.128366
P84084	3	180	Arf5	3.12659e+06	2.76919e+06	3.02688e+06	-0.0467607	-0.175127	0.128366
Q9DC61	5	524	Pmpca	1.40015e+07	1.23918e+07	1.21897e+07	-0.199921	-0.176198	-0.0237236
Q9D0M3	9	325	Cyc1	4.54995e+06	4.02022e+06	5.52734e+06	0.280736	-0.178575	0.459311
Q99KV1	8	358	Dnajb11	5.22315e+07	4.61217e+07	3.58789e+07	-0.541784	-0.179474	-0.362309
Q8BHX3-1	12	289	Cdca8	2.03957e+06	1.7969e+06	5.3664e+06	1.39569	-0.182752	1.57845
Q3THE2	11	172	Myl12b	3.21955e+07	2.82974e+07	1.99789e+07	-0.688384	-0.186186	-0.502197
Q99JY9	21	418	Actr3	4.15914e+07	3.65097e+07	3.34628e+07	-0.31373	-0.188006	-0.125724
Q8C6B9	6	143	Rps19bp1	4.92755e+06	4.31642e+06	4.05818e+06	-0.280036	-0.191036	-0.089
Q99M31-1	21	509	Hspa14	1.31058e+07	1.14759e+07	1.64674e+07	0.329411	-0.191596	0.521006
Q6PIJ4	14	1296	Nfrkb	2.53078e+06	2.21518e+06	2.04613e+06	-0.306688	-0.19216	-0.114528
Q99K74-1	26	987	Med24	7.67301e+06	6.70598e+06	4.00898e+06	-0.936556	-0.194345	-0.742211
Q8BKT7	18	683	Thoc5	1.21217e+07	1.05852e+07	1.04468e+07	-0.214535	-0.195545	-0.0189899
P54775	26	418	Psmc4	6.18307e+07	5.39144e+07	5.83637e+07	-0.0832514	-0.197653	0.114402
P24369	8	216	Ppib	1.38923e+07	1.2107e+07	2.21814e+07	0.67507	-0.198443	0.873513
Q922Q8	13	307	Lrrc59	7.19305e+06	6.26206e+06	5.92761e+06	-0.279152	-0.199966	-0.0791864
Q9R0G7	10	1215	Zeb2	7.19305e+06	6.26206e+06	5.92761e+06	-0.279152	-0.199966	-0.0791864
Q9R1C7-1	32	953	Prpf40a	1.60881e+08	1.40002e+08	1.2527e+08	-0.360949	-0.200542	-0.160407
Q9EQI8	4	283	Mrpl46	2.81852e+08	2.44661e+08	1.91672e+08	-0.556298	-0.204158	-0.35214
Q8BI72	11	563	Cdkn2aip	3.47259e+06	3.01384e+06	2.3892e+06	-0.539484	-0.20441	-0.335073
Q9CPN8	20	579	Igf2bp3	8.28693e+06	7.18854e+06	6.80559e+06	-0.284118	-0.205139	-0.0789787
P18524	2	117	LOC641088	5.03983e+06	4.35394e+06	3.68661e+06	-0.45108	-0.211053	-0.240027
Q8R1B4	36	911	Eif3c	5.07636e+07	4.38448e+07	3.29019e+07	-0.625625	-0.211387	-0.414238
Q8VDM4	43	908	Psmd2	1.29452e+07	1.11375e+07	1.23482e+07	-0.0681192	-0.216996	0.148877
A2BE28	23	776	Las1l	1.38262e+07	1.18882e+07	8.36952e+06	-0.724186	-0.217872	-0.506314
P47811	9	360	Mapk14	3.75037e+06	3.2241e+06	4.59749e+06	0.293816	-0.218136	0.511952
Q8K3Z9	19	1200	Pom121	9.39031e+06	8.05653e+06	5.69188e+06	-0.722266	-0.221014	-0.501252
Q9D0N7	13	572	Chaf1b	3.45283e+07	2.95604e+07	1.88592e+07	-0.872513	-0.224116	-0.648397
Q8K2B3	24	664	Sdha	8.39313e+07	7.15086e+07	7.08676e+07	-0.244084	-0.231092	-0.0129917
P29351	29	595	Ptpn6	6.96138e+06	5.90952e+06	1.44497e+07	1.0536	-0.236332	1.28993
Q68FE8-1	16	974	Zfp280d	8.27792e+07	7.02303e+07	4.36366e+07	-0.92373	-0.237175	-0.686555
Q921T2-2	15	576	Tor1aip1	2.28651e+06	1.93849e+06	6.42949e+06	1.49156	-0.238208	1.72977
Q8BJ05	17	735	Zc3h14	2.57016e+07	2.17757e+07	1.95019e+07	-0.398239	-0.239133	-0.159106
Q9JKB1	12	230	Uchl3	2.75365e+06	2.33114e+06	0	-2	-0.240313	-2
P62897	5	105	Cycs; Gm10053	1.31023e+07	1.10896e+07	1.72545e+07	0.397153	-0.240612	0.637765
P59110	15	640	Senp1	2.80597e+07	2.36992e+07	2.29061e+07	-0.292768	-0.243662	-0.0491063
P20664	13	417	Prim1	1.45438e+07	1.22752e+07	2.89231e+06	-2.33011	-0.244659	-2.08545
Q5RJG1	31	687	Nol10	1.4209e+07	1.19893e+07	0	-2	-0.245059	-2
Q5XJY5	27	511	Arcn1	9.88972e+08	8.3435e+08	6.30647e+08	-0.649097	-0.245277	-0.40382
Q8BGZ4	25	597	Cdc23	2.73527e+07	2.30433e+07	1.40235e+07	-0.963838	-0.247332	-0.716506
Q64475	4	126	Hist1h2bb	3.85615e+07	3.24546e+07	3.689e+07	-0.0639318	-0.248739	0.184807
Q9D753	7	276	Exosc8	1.64321e+07	1.38014e+07	1.07918e+07	-0.606575	-0.251697	-0.354878
Q9Z2X1-1	17	415	Hnrnpf	4.61408e+07	3.86639e+07	3.67332e+07	-0.328961	-0.255056	-0.0739046
Q7TPD0	36	1041	Ints3	2.03718e+07	1.70676e+07	1.85962e+07	-0.131559	-0.255307	0.123748
O88967	8	715	Yme1l1	7.4439e+06	6.23158e+06	4.7138e+06	-0.659169	-0.256461	-0.402709
O09061	9	240	Psmb1	1.55437e+07	1.3008e+07	1.79203e+07	0.20527	-0.256931	0.4622
Q6A0A9	29	1112	Fam120a	2.78492e+07	2.32535e+07	2.53128e+07	-0.137765	-0.260187	0.122422
O70293	2	576	Grk6	1.00201e+07	8.35129e+06	5.00456e+06	-1.00159	-0.262831	-0.738756
Q8CG48	53	1191	Smc2	3.39958e+09	2.83193e+09	2.54499e+09	-0.417698	-0.263572	-0.154126
Q8C7X2	11	997	Emc1	1.88231e+07	1.56497e+07	1.97937e+07	0.072532	-0.266371	0.338903
Q3U9G9	30	626	Lbr	6.15895e+07	5.11996e+07	3.78175e+07	-0.703631	-0.26655	-0.437081
P62270	17	152	Rps18	2.34506e+08	1.94758e+08	1.80808e+08	-0.375161	-0.267936	-0.107225
P68510	13	246	Ywhah	1.01813e+08	8.45043e+07	8.67055e+07	-0.231725	-0.268824	0.0370992
P61164	6	376	Actr1a	311347	258219	176345	-0.820123	-0.269928	-0.550196
P01837	14	106	Igkc	4.40624e+08	3.63701e+08	3.37438e+08	-0.384925	-0.276798	-0.108127
Q9QZ88-2	5	186	Vps29	2.3826e+06	1.96622e+06	0	-2	-0.277116	-2
Q99N87	4	432	Mrps5	7.44774e+06	6.13533e+06	5.75862e+06	-0.371079	-0.279661	-0.0914183
Q99104	24	1853	Myo5a	4.68527e+06	3.8551e+06	3.72016e+06	-0.332769	-0.281363	-0.051406
Q3UHX9-1	9	385	D2Wsu81e; Spout1	1.11189e+06	914627	893720	-0.315126	-0.281764	-0.0333619
Q6A0A2	7	741	Larp4b	2.88597e+08	2.37091e+08	7.69635e+07	-1.90681	-0.283616	-1.62319
Q9WV60	8	420	Gsk3b	5.38588e+07	4.40813e+07	4.20371e+07	-0.357521	-0.289017	-0.0685035
Q61033-1	27	693	Tmpo	5.07628e+07	4.14878e+07	4.94042e+07	-0.039136	-0.291082	0.251946
O08663	10	478	Metap2	7.43073e+07	6.06916e+07	2.62871e+07	-1.49915	-0.292008	-1.20714
Q9JKB3-1	4	361	Csda; Ybx3	1.36101e+07	1.10728e+07	1.19042e+07	-0.193209	-0.297651	0.104441
Q8BYK6	7	585	Ythdf3	2.43185e+07	1.97678e+07	1.99911e+07	-0.282697	-0.298902	0.0162043
Q8K224	60	1024	Nat10	2.49258e+07	2.02441e+07	2.87772e+07	0.207289	-0.300136	0.507425
Q91YK2	29	724	Rrp1b	3.41232e+07	2.76543e+07	4.11822e+07	0.271267	-0.30325	0.574517
G5E870	64	2025	Trip12	9.67468e+06	7.8038e+06	2.89217e+06	-1.74206	-0.310037	-1.43202
Q5SUA5	51	1024	Myo1g	2.11989e+07	1.70659e+07	1.40308e+07	-0.595394	-0.312877	-0.282517
P16546	50	2472	Spna2; Sptan1	1.03013e+08	8.29171e+07	8.10135e+07	-0.346585	-0.313078	-0.0335065
Q922D4-1	12	844	Ppp6r3	2.89741e+06	2.32958e+06	7.10509e+06	1.29409	-0.314694	1.60878
Q9QZV9	4	140	Nxt1	4.8893e+06	3.92742e+06	4.12548e+06	-0.245069	-0.316046	0.0709777
Q8BTM8	80	2647	Flna	1.03928e+08	8.34244e+07	9.96402e+07	-0.0607825	-0.317042	0.25626
Q8CGC7	70	1512	Eprs	8.75317e+07	7.02113e+07	6.52263e+07	-0.424353	-0.318102	-0.106251
Q9CZU3	38	1040	Skiv2l2	1.33027e+08	1.06597e+08	9.14125e+07	-0.54126	-0.319556	-0.221703
Q9JJF3	28	603	2410016O06Rik; Riox1	1.71573e+08	1.37324e+08	1.34423e+08	-0.352045	-0.321233	-0.030812
Q91YU8	23	470	Ppan	3.77646e+07	3.01655e+07	3.96278e+07	0.0694793	-0.324133	0.393613
Q62448	38	906	Eif4g2	1.59455e+06	1.27205e+06	1.88025e+07	3.5597	-0.325998	3.88569
Q8CGZ0	27	936	Cherp	1.31436e+07	1.04644e+07	9.19746e+06	-0.515056	-0.32888	-0.186177
P53569	43	1052	Cebpz	1.08784e+08	8.65878e+07	8.56581e+07	-0.344799	-0.329225	-0.0155744
P14733	57	588	Lmnb1	5.20979e+07	4.1295e+07	1.36118e+07	-1.93636	-0.335259	-1.60111
E9Q394	10	2776	Akap13	2.5963e+07	2.05667e+07	1.96537e+07	-0.401652	-0.336148	-0.0655042
O70230-1	7	638	Zfp143	1.38308e+07	1.09142e+07	1.39106e+07	0.00829526	-0.341678	0.349973
P06745	20	558	Gpi1	1.06233e+07	8.38283e+06	0	-2	-0.341728	-2
P01723	1	117	Iglv1	6.48624e+06	5.10671e+06	6.43662e+06	-0.0110795	-0.34499	0.33391
Q9D3D9	2	168	Atp5d	2.99432e+06	2.35106e+06	1.45607e+06	-1.04015	-0.348915	-0.691234
Q6PAM1	13	554	Txlna	2.4515e+07	1.9228e+07	2.28324e+07	-0.102584	-0.350461	0.247877
P48754	7	1812	Brca1	985948	770295	1.54817e+06	0.650981	-0.356101	1.00708
Q9Z1T6-1	4	2052	Pikfyve	3.86424e+06	3.01687e+06	9.68543e+06	1.32563	-0.357133	1.68276
O35218	33	782	Cpsf2	1.43411e+08	1.11699e+08	1.62769e+08	0.182665	-0.360542	0.543208
Q9CTH6	10	198	Fcf1	6.78883e+07	5.28454e+07	3.39851e+07	-0.998258	-0.361384	-0.636875
Q921M3-1	47	1217	Sf3b3	3.19541e+08	2.48503e+08	2.70313e+08	-0.24137	-0.362739	0.12137
Q91VE6	20	317	Mki67ip; Nifk	1.6039e+07	1.24566e+07	1.68275e+07	0.0692392	-0.364671	0.43391
Q8C156	19	731	Ncaph	2.33385e+08	1.81164e+08	1.86772e+08	-0.321431	-0.36541	0.0439791
Q3UIZ8	2	795	Mylk3	3.83522e+07	2.97246e+07	3.72067e+07	-0.043748	-0.367651	0.323903
P43274	5	219	Hist1h1e	7.44516e+07	5.75936e+07	5.60978e+07	-0.40836	-0.370394	-0.0379663
Q8BMS1	28	763	Hadha	1.24903e+08	9.64154e+07	8.99824e+07	-0.473099	-0.373479	-0.0996202
Q63871	2	58	Polr2k	5.42576e+07	4.18351e+07	5.22728e+07	-0.0537643	-0.375111	0.321347
Q99N94	7	265	Mrpl9	1.09871e+08	8.47084e+07	8.56125e+07	-0.359914	-0.375232	0.0153174
Q9R210	4	475	Tfeb	2.3897e+06	1.84224e+06	2.22376e+06	-0.103829	-0.375363	0.271534
Q8R0G9	64	1155	Nup133	4.05504e+06	3.12453e+06	1.46246e+07	1.85061	-0.376077	2.22669
Q8BNV1	9	574	Trmt2a	6.58369e+07	5.06921e+07	6.80338e+07	0.0473544	-0.377136	0.42449
P11440	19	297	Cdk1	2.28338e+08	1.75744e+08	1.65085e+08	-0.467958	-0.377699	-0.0902593
Q8CFE3	9	480	Rcor1	3.90422e+06	2.98767e+06	4.63224e+06	0.246675	-0.386017	0.632692
O35841	27	504	Api5	1.37112e+07	1.04904e+07	6.67415e+06	-1.0387	-0.386281	-0.652419
Q9DCR2	3	193	Ap3s1	5.94058e+06	4.54414e+06	0	-2	-0.386594	-2
P62830	10	140	Rpl23; LOC100044627; LOC100862455	2.74039e+07	2.08834e+07	2.30781e+07	-0.247858	-0.392027	0.144169
Q68FF6	4	770	Git1	1.20321e+07	9.16546e+06	1.30682e+07	0.119171	-0.392611	0.511782
P84089	6	104	Erh	1.00909e+07	7.66015e+06	3.66274e+06	-1.46207	-0.397616	-1.06445
O35368	9	408	LOC100862472; Ifi203; LOC102641031	8.92798e+06	6.74305e+06	8.31193e+06	-0.103151	-0.404932	0.301781
P46062	23	1037	Sipa1	4.07354e+07	3.07606e+07	2.85702e+07	-0.511774	-0.405202	-0.106572
P58466	4	261	Ctdsp1	6.42883e+06	4.84106e+06	1.99061e+06	-1.69135	-0.409234	-1.28211
P21619	42	596	Lmnb2	1.54507e+08	1.16019e+08	1.37682e+08	-0.166338	-0.41331	0.246971
Q62383	42	1726	Supt6; Supt6h	1.04968e+08	7.88177e+07	6.9285e+07	-0.599335	-0.413358	-0.185977
P84091	22	435	Ap2m1	8.0912e+06	6.06918e+06	3.99228e+06	-1.01914	-0.414853	-0.604287
Q9R1Q6	5	263	Tmem176b	1.99691e+07	1.48965e+07	1.5421e+07	-0.37287	-0.422793	0.0499231
Q9CQV5	3	167	Mrps24	5.0345e+06	3.72898e+06	4.45263e+06	-0.177191	-0.433065	0.255874
O55143-1	26	1044	Atp2a2	6.39181e+07	4.71499e+07	4.5719e+07	-0.483431	-0.438972	-0.0444593
O88665	23	651	Brd7	3.83063e+06	2.82297e+06	1.75785e+06	-1.12377	-0.440369	-0.683404
Q78WZ7	7	330	Twistnb	2.52407e+07	1.85893e+07	2.03802e+07	-0.308583	-0.441278	0.132696
Q9Z0N1	24	472	Eif2s3x	2.19643e+06	1.61504e+06	2.85442e+06	0.378041	-0.443586	0.821627
Q9QYE3	9	773	Bcl11a	2.76546e+07	2.02512e+07	2.4013e+07	-0.203702	-0.449512	0.245809
P05202	21	430	Got2	1.05158e+07	7.69403e+06	8.08243e+06	-0.379702	-0.450752	0.0710502
Q9WUU9	28	1971	Mcm3ap	2.3273e+07	1.70142e+07	1.59654e+07	-0.543709	-0.451914	-0.0917946
Q9D0K2	16	520	Oxct1	1.9585e+07	1.42831e+07	9.26942e+06	-1.0792	-0.455437	-0.623762
Q01320	86	1528	Top2a	2.90299e+08	2.11173e+08	1.54482e+08	-0.910096	-0.459112	-0.450984
Q3UGC7	14	261	Eif3j1	1.82604e+07	1.32665e+07	0	-2	-0.460933	-2
Q8BFR1	3	296	Zc3hav1l	2.70369e+06	1.95907e+06	0	-2	-0.464764	-2
Q9CSH3	30	958	Dis3	1.99434e+07	1.43969e+07	1.05614e+07	-0.917107	-0.470149	-0.446958
P70670	6	2187	Naca	2.45033e+07	1.76287e+07	1.85402e+07	-0.402318	-0.475053	0.0727348
A2A5R2	7	1792	Arfgef2	1.03577e+07	7.43332e+06	1.25475e+06	-3.04523	-0.478622	-2.56661
Q99MJ9	22	734	Ddx50	6.4599e+07	4.63603e+07	4.14786e+07	-0.639144	-0.478624	-0.16052
Q8VE62	2	400	Paip1	2.00566e+06	1.43752e+06	0	-2	-0.480494	-2
Q8C9B9	31	2256	Dido1	1.3527e+07	9.66126e+06	1.02329e+07	-0.402618	-0.485554	0.0829364
Q8BG32	26	422	Psmd11	1.61008e+07	1.14454e+07	2.20209e+07	0.451739	-0.49237	0.94411
Q9JMC8	13	527	Epb4.1l4b; Epb41l4b	5.07735e+06	3.60344e+06	3.84048e+06	-0.402789	-0.494701	0.0919118
Q9JM05	10	507	Pias4	3.47134e+07	2.45404e+07	2.22629e+07	-0.640852	-0.500334	-0.140518
Q61656	41	614	Ddx5	1.77072e+08	1.25076e+08	2.01228e+08	0.184491	-0.501527	0.686018
Q64511	85	1612	Top2b	1.31962e+08	9.31e+07	1.17261e+08	-0.170392	-0.503267	0.332875
P70429-1	10	414	Evl	2.40124e+08	1.69277e+08	1.91036e+08	-0.329933	-0.504395	0.174462
Q99LF4	20	505	D10Wsu52e; Rtcb	1.24375e+07	8.76379e+06	8.07863e+06	-0.622511	-0.505066	-0.117445
Q3UVK0	5	898	Ermp1	3.55954e+06	2.50188e+06	1.83615e+07	2.36692	-0.508679	2.8756
Q9JK91	6	760	Mlh1	106901	74928.4	53637.7	-0.994963	-0.512697	-0.482266
P01867-1	9	404	Ighg2b	4.471e+08	3.12604e+08	2.66245e+08	-0.747842	-0.516262	-0.23158
Q6ZPR5-2	29	794	Smpd4	3.48831e+07	2.43763e+07	2.46776e+07	-0.499322	-0.517046	0.0177238
P62071	13	204	Rras2	3.38537e+06	2.36491e+06	238599	-3.82666	-0.517527	-3.30913
A2AGT5	110	2032	Ckap5	2.87411e+08	2.00397e+08	1.85889e+08	-0.628671	-0.520257	-0.108414
Q9JJI8	5	70	Rpl38; Rpl38-ps1; Rpl38-ps2	7.78757e+06	5.42922e+06	0	-2	-0.520429	-2
O88286-3	26	982	Wiz	1.39896e+07	9.75114e+06	0	-2	-0.52071	-2
Q3UJB9	43	1406	Edc4	3.30538e+07	2.30369e+07	1.76941e+07	-0.901544	-0.520867	-0.380677
Q02053	32	1058	Uba1	5.62915e+08	3.90548e+08	4.10419e+08	-0.45582	-0.527419	0.0715987
Q91VM5	5	388	Rbmxl1	1.3055e+07	9.02854e+06	9.45647e+06	-0.465234	-0.532042	0.0668081
O35593	14	310	Psmd14	1.80943e+07	1.24842e+07	1.31185e+07	-0.463935	-0.535429	0.0714938
Q99PV0	133	2335	Prpf8	3.50813e+08	2.41594e+08	3.28776e+08	-0.0935959	-0.538117	0.444521
Q9EPE9	20	1200	Atp13a1	1.8067e+07	1.2434e+07	2.70266e+07	0.581024	-0.53907	1.12009
Q80SU7	28	2427	Gm4070; Gvin1	6.82298e+06	4.6886e+06	0	-2	-0.541246	-2
Q9D8Y8	3	240	Ing5	2.37072e+06	1.62752e+06	1.68723e+06	-0.490666	-0.542648	0.0519818
A2A4P0	25	1244	Dhx8	5.24452e+06	3.59282e+06	3.36869e+06	-0.638624	-0.545693	-0.0929304
P70122	3	250	Sbds	2.18349e+07	1.49207e+07	1.57853e+07	-0.468058	-0.549319	0.0812607
Q8BTI8	37	2703	Srrm2	6.21287e+07	4.23694e+07	5.25264e+07	-0.242218	-0.552236	0.310018
Q9WUD1	3	304	Stub1	7.94926e+06	5.38865e+06	4.95471e+06	-0.682019	-0.560895	-0.121124
Q9ERA6	42	838	Tfip11	1.76945e+07	1.1979e+07	8.40394e+06	-1.07416	-0.562784	-0.511376
P16858	20	333	Gapdh; Gm20899; LOC100042025; Gapdh-ps15; Gm12033	6.84074e+08	4.61539e+08	7.03054e+08	0.0394825	-0.567701	0.607183
E9PVX6	152	3177	Mki67	7.72336e+07	5.20876e+07	3.10443e+07	-1.3149	-0.56829	-0.74661
Q9Z148-2	26	1172	Ehmt2	1.36791e+08	9.22205e+07	1.00341e+08	-0.447061	-0.568818	0.121757
P01657	1	111		2.56421e+08	1.72809e+08	1.69702e+08	-0.59551	-0.569336	-0.0261736
Q99JT2	5	416	2610018G03Rik; Stk26	3.02697e+08	2.03763e+08	1.77796e+08	-0.767652	-0.570985	-0.196667
Q61029	4	452	Tmpo	472608	317169	457684	-0.0462943	-0.575395	0.529101
Q8BJW5-1	28	723	Nol11	4.05946e+06	2.718e+06	3.63791e+06	-0.158178	-0.578746	0.420568
Q9D2M8	3	145	Ube2v2	1.67958e+07	1.12138e+07	1.45927e+07	-0.202857	-0.582821	0.379964
Q99LC8	10	305	Eif2b1	2.52961e+06	1.68696e+06	1.93247e+06	-0.388471	-0.584491	0.19602
Q62351	29	763	Tfrc	8.46761e+07	5.64587e+07	8.01146e+07	-0.0798902	-0.584758	0.504867
P0C0A3	2	200	Chmp6	1.30969e+07	8.73047e+06	8.16454e+06	-0.681782	-0.585094	-0.0966877
P49135	18	783	Ercc3	4.69472e+07	3.12313e+07	2.32565e+07	-1.0134	-0.588046	-0.425358
Q9ERB0	3	260	Snap29	2.5647e+06	1.70277e+06	2.25571e+06	-0.18521	-0.590903	0.405693
Q8VHK9	12	1001	Dhx36	2.36126e+07	1.55837e+07	2.1475e+07	-0.136903	-0.599518	0.462615
Q9Z1D1	17	320	Eif3g	7.58434e+06	4.98717e+06	9.61293e+06	0.341953	-0.604802	0.946755
Q8VEG6-1	7	555	Cnot6l	4.09524e+07	2.68415e+07	2.7285e+07	-0.585841	-0.609486	0.0236444
Q3THK7	33	693	Gmps	1.09547e+07	7.14342e+06	5.85911e+06	-0.902793	-0.61686	-0.285932
O88708	17	433	Orc4	5.8373e+08	3.79457e+08	3.89648e+08	-0.58313	-0.621364	0.0382339
Q64337	6	442	Sqstm1	7.79354e+06	5.06413e+06	6.11965e+06	-0.34883	-0.621964	0.273134
P01638	3	115	Igk-V9; Igkv14-111	3.45071e+07	2.24208e+07	2.04058e+07	-0.757911	-0.622058	-0.135853
Q80TP3	10	2792	Ubr5	9.28875e+06	6.03435e+06	6.19565e+06	-0.584229	-0.622286	0.0380568
Q07802	18	591	Ebf1	3.12808e+07	2.02861e+07	1.78414e+07	-0.81005	-0.624791	-0.185259
Q8VHZ7	18	291	Imp4	7.20007e+07	4.66566e+07	3.91468e+07	-0.879119	-0.625931	-0.253188
Q02650	9	391	Pax5	2.58247e+06	1.66765e+06	2.17775e+06	-0.245916	-0.630933	0.385017
Q3TEA8-1	25	554	Hp1bp3	2.55701e+07	1.64908e+07	2.92375e+07	0.193367	-0.632791	0.826158
Q60875	42	985	Arhgef2	2.74228e+07	1.76837e+07	9.41866e+06	-1.54178	-0.632957	-0.908826
Q924W5	16	1097	Smc6	4.42455e+07	2.84577e+07	2.89124e+07	-0.613843	-0.636714	0.0228712
O08808	27	1255	Diap1; Diaph1	1.01194e+08	6.49542e+07	6.82737e+07	-0.567728	-0.639634	0.0719062
Q99J62	21	364	Rfc4	1.27498e+07	8.17712e+06	1.53656e+07	0.269223	-0.640816	0.910039
O35972	4	146	Mrpl23; Mrpl23-ps1	6.19724e+06	3.9745e+06	0	-2	-0.640853	-2
Q8CFQ3	39	1481	Aqr	1.21123e+08	7.74146e+07	9.60503e+07	-0.334609	-0.645794	0.311185
P70296	4	187	Pebp1	2.65832e+07	1.69785e+07	1.01856e+07	-1.38399	-0.646806	-0.737186
Q8C0D5	7	1127	Eftud1; Efl1	4.06524e+06	2.59511e+06	2.49607e+06	-0.703683	-0.647545	-0.0561378
P30681	9	210	Hmgb2	5.79991e+06	3.69986e+06	1.33463e+07	1.20234	-0.64856	1.8509
O88447	4	541	Klc1	7.41177e+06	4.71677e+06	4.70985e+06	-0.654137	-0.65202	-0.00211695
B2RY56	36	838	Rbm25	5.58455e+06	3.55226e+06	2.6803e+06	-1.05905	-0.652702	-0.406345
Q9D6Z1	44	580	Nop56	3.52934e+07	2.23972e+07	2.43273e+07	-0.536821	-0.656084	0.119263
Q8CIH5	35	1265	Plcg2	3.57291e+07	2.26543e+07	3.69712e+07	0.0493024	-0.657313	0.706615
P62806	13	103	Hist4h4; Hist1h4a; Hist1h4k; Hist1h4c; Hist1h4i; Hist1h4n; Hist1h4h; Hist1h4f; Hist1h4j; Hist1h4b; Hist1h4m; Hist1h4d; Hist2h4; LOC100862646; LOC102641229	2.4602e+08	1.55652e+08	1.98253e+08	-0.311432	-0.66045	0.349018
Q04750	41	767	Top1	1.59925e+08	1.0084e+08	1.10865e+08	-0.52859	-0.665329	0.136739
Q8BWY3	19	437	Etf1	1.0264e+07	6.44969e+06	9.14714e+06	-0.166201	-0.670291	0.504091
Q61655	24	478	Ddx19a	1.33353e+07	8.33865e+06	1.09493e+07	-0.28441	-0.677367	0.392957
Q8BVD5-1	16	576	Mpp7	8.28293e+06	5.17191e+06	5.62295e+06	-0.558813	-0.679444	0.12063
Q9Z0H1	24	622	Wdr46	1.23249e+09	7.63597e+08	6.99016e+08	-0.818183	-0.690696	-0.127488
P17918	15	261	Pcna	1.36014e+08	8.39229e+07	1.06337e+08	-0.355118	-0.696624	0.341506
Q9QXZ0	44	7354	Macf1	1.16095e+07	7.16308e+06	5.57666e+06	-1.05783	-0.696651	-0.361179
Q8BFY9-2	21	890	Tnpo1	3.83815e+07	2.36228e+07	2.41229e+07	-0.670012	-0.700231	0.0302194
Q3TZX8-1	15	714	Nol9	1.0639e+07	6.54044e+06	1.75726e+07	0.723961	-0.701909	1.42587
P97789-1	4	1719	Xrn1	2.1207e+07	1.29833e+07	1.26311e+07	-0.747557	-0.707884	-0.0396724
P42227	4	770	Stat3	1.19175e+07	7.29444e+06	5.54563e+06	-1.10366	-0.708211	-0.395446
Q61464	42	1960	Zfml; Zfp638	5.00377e+07	3.05864e+07	3.05914e+07	-0.709892	-0.710124	0.000232707
Q921G6	15	680	Lrch4	2.06373e+08	1.25356e+08	1.40361e+08	-0.556115	-0.719221	0.163107
Q9QYC0-1	9	735	Add1	2.26648e+07	1.3752e+07	1.54525e+07	-0.552616	-0.720819	0.168204
Q9JI44-1	17	468	Dmap1	6.65999e+07	4.0289e+07	4.30784e+07	-0.628557	-0.725133	0.0965764
Q14B71	23	982	Cdca2	1.51124e+07	9.12036e+06	7.78744e+06	-0.956515	-0.728573	-0.227942
Q8VHR5	22	594	Gatad2b	1.12361e+07	6.76341e+06	5.14163e+06	-1.12785	-0.732324	-0.395525
O35658	9	278	C1qbp	1.17296e+08	7.04352e+07	6.66358e+07	-0.815789	-0.735789	-0.0799992
Q9QUG9	23	608	Rasgrp2	5.44983e+06	3.25246e+06	0	-2	-0.744678	-2
Q8R080	6	741	Gtse1	3.06226e+06	1.82599e+06	2.94457e+06	-0.0565429	-0.745917	0.689374
Q00PI9	35	745	Hnrnpul2	9.28805e+06	5.53179e+06	1.10874e+07	0.255467	-0.74763	1.0031
Q61598	20	445	Gdi2	4.65834e+06	2.77208e+06	2.70102e+06	-0.78631	-0.748845	-0.0374642
O09044	8	210	Snap23	9.90712e+06	5.89509e+06	8.26593e+06	-0.261289	-0.748951	0.487662
Q9WU62-1	24	880	Incenp	5.06039e+06	3.00404e+06	4.17287e+06	-0.278207	-0.752345	0.474138
Q80UJ7	3	981	Rab3gap1	8.10545e+07	4.81126e+07	6.1554e+07	-0.39704	-0.752479	0.355438
Q8CH18-1	35	1146	Ccar1	7.89417e+06	4.66597e+06	0	-2	-0.75861	-2
Q91VK1	16	419	Bzw2	3.0337e+06	1.78698e+06	1.90823e+06	-0.66884	-0.763554	0.0947139
Q9DB85	14	457	Rrp8	4.88373e+06	2.87344e+06	3.68748e+06	-0.405348	-0.765204	0.359856
Q8CJF7	62	2243	Ahctf1	1.72642e+07	1.01356e+07	2.38332e+07	0.465184	-0.768358	1.23354
Q9CWJ9	25	592	Atic	3.09323e+07	1.80857e+07	2.07151e+07	-0.578432	-0.77427	0.195838
P56480	29	529	Atp5b	1.76628e+08	1.0262e+08	7.52373e+07	-1.23119	-0.7834	-0.447791
Q64705-1	1	346	Usf2	7.37039e+06	4.2817e+06	1.93922e+06	-1.92627	-0.783559	-1.14271
Q9Z1N2	30	840	Orc1	1.80059e+07	1.04478e+07	2.05666e+07	0.191839	-0.785261	0.977099
Q6ZQM8-1	4	531	Ugt1a7c	2.02161e+09	1.17211e+09	1.52752e+09	-0.404311	-0.786398	0.382088
Q9DCL9	27	425	Paics	3.16963e+07	1.82551e+07	2.7925e+07	-0.182755	-0.796011	0.613256
Q9JK23	8	289	Psmg1	2.29044e+09	1.31911e+09	1.59334e+09	-0.523573	-0.796057	0.272484
P97820	7	1233	Map4k4	1.67568e+07	9.64081e+06	6.03028e+06	-1.47445	-0.797523	-0.676931
Q91WD5	14	463	Ndufs2	2.76441e+07	1.58391e+07	2.30044e+07	-0.265062	-0.803482	0.53842
Q8BFR5	22	452	Tufm	1.5607e+09	8.91836e+08	9.49877e+08	-0.716378	-0.807341	0.0909629
P35821	5	432	Ptpn1	5.00854e+06	2.8595e+06	0	-2	-0.808628	-2
O55098	13	966	Stk10	1.46415e+07	8.33305e+06	9.52172e+06	-0.620773	-0.813152	0.192378
Q9CYZ2	4	220	Tpd52l2	3.72392e+07	2.10872e+07	2.62531e+07	-0.504333	-0.820454	0.316121
P97311	55	821	Mcm6	2.02737e+07	1.14743e+07	1.80404e+07	-0.16838	-0.821201	0.652821
Q03265	36	553	Atp5a1	2.03517e+08	1.14352e+08	1.06601e+08	-0.93293	-0.831665	-0.101265
Q8BL97-1	7	267	Srsf7	2.06193e+08	1.15725e+08	1.01761e+08	-1.01881	-0.833291	-0.185522
Q61164	30	736	Ctcf	5.17374e+07	2.90202e+07	3.32782e+07	-0.636631	-0.834151	0.19752
Q91W96	17	807	Anapc4	5.35466e+06	2.99663e+06	1.08148e+06	-2.30778	-0.837452	-1.47033
Q60932-2	16	283	Vdac1	4.5196e+07	2.52883e+07	3.02245e+07	-0.580475	-0.837725	0.25725
Q9JK30-1	31	715	Orc3	1.81918e+07	1.01753e+07	7.81981e+06	-1.21808	-0.838223	-0.379861
P11103	46	1013	Parp1	3.28632e+07	1.83406e+07	1.11643e+07	-1.55758	-0.841433	-0.716143
Q6P9L6	33	1387	Kif15	2.83564e+07	1.58041e+07	2.2525e+07	-0.332148	-0.843379	0.511231
Q60664	8	539	Lrmp	8.20309e+06	4.56556e+06	5.13708e+06	-0.675219	-0.845375	0.170156
Q5DW34	27	1296	Ehmt1	8.97452e+07	4.98293e+07	4.68441e+07	-0.937966	-0.84884	-0.0891256
O54946-1	4	365	Dnajb6	2.16094e+06	1.19883e+06	1.16167e+06	-0.895458	-0.850031	-0.0454268
Q7TMF3	8	145	Ndufa12	3.96102e+07	2.19617e+07	4.53528e+07	0.195321	-0.85088	1.0462
Q9WUR2	2	391	Eci2	1.36533e+08	7.52136e+07	7.95324e+07	-0.779633	-0.860181	0.0805481
Q60604-1	7	715	Scin	5.73677e+07	3.15935e+07	1.99544e+07	-1.52353	-0.860612	-0.662922
Q62077	14	1302	Plcg1	7.32236e+06	4.03143e+06	2.98457e+06	-1.29479	-0.861017	-0.43377
P01631	3	113	Igkv1-117	1.31653e+07	7.24137e+06	0	-2	-0.862401	-2
Q91W39	25	579	Ncoa5	2.66654e+08	1.46637e+08	1.7638e+08	-0.596286	-0.862722	0.266436
Q8VE37	15	421	Rcc1	7.33067e+08	4.01726e+08	5.06087e+08	-0.53456	-0.867734	0.333174
P58462-1	17	705	Foxp1	6.32032e+07	3.46306e+07	5.32326e+07	-0.247688	-0.86795	0.620262
Q61239	3	377	Fnta	2.57057e+07	1.40509e+07	1.56754e+07	-0.713582	-0.871427	0.157846
Q9JKP7	4	145	Pole3	1.7671e+07	9.64256e+06	1.03958e+07	-0.765381	-0.873893	0.108513
Q9D3P8	2	147	5033414D02Rik; Plgrkt	4.61405e+06	2.50163e+06	2.80133e+06	-0.719918	-0.883163	0.163245
Q60749	16	443	Khdrbs1	2.10988e+07	1.14315e+07	1.15241e+07	-0.872505	-0.884143	0.0116373
Q80YV2	17	501	Zc3hc1	4.60363e+07	2.48795e+07	5.63159e+07	0.290769	-0.887813	1.17858
P63328	7	521	Ppp3ca	1.64101e+08	8.85868e+07	1.14568e+08	-0.518383	-0.889418	0.371035
Q9JKF1	61	1657	Iqgap1	1.86126e+07	1.00287e+07	1.78514e+07	-0.0602389	-0.892152	0.831913
Q9QXS1-1	134	4691	Plec	3.27769e+07	1.76211e+07	1.01962e+07	-1.68464	-0.895376	-0.789264
O08573	18	353	Lgals9	6.29098e+07	3.36185e+07	1.85598e+07	-1.76111	-0.904029	-0.857077
P62880	10	340	Gnb2	4.13766e+06	2.20894e+06	5.1488e+06	0.315423	-0.905462	1.22088
P31266-1	4	526	Rbpj	3.81632e+06	2.0368e+06	6.71246e+06	0.814657	-0.905878	1.72054
Q99LB0	5	328	Dnttip1	5.67764e+08	3.02999e+08	3.30722e+08	-0.779671	-0.905975	0.126304
P04370-1	3	250	Mbp	4.95345e+07	2.64103e+07	4.60219e+07	-0.106111	-0.907331	0.80122
Q922D8	46	935	Mthfd1	3.43724e+07	1.83103e+07	3.45595e+07	0.00783126	-0.908593	0.916424
P70279	22	355	Surf6	231743	123391	106450	-1.12235	-0.909291	-0.213056
P84104-1	7	164	Srsf3	2.07464e+08	1.10122e+08	7.79476e+07	-1.41228	-0.913761	-0.498521
O70126	16	345	Aurkb	5.64205e+06	2.98773e+06	5.36158e+06	-0.0735618	-0.917169	0.843608
Q9JII5	9	406	Dazap1	1.59508e+07	8.39921e+06	1.32484e+07	-0.267812	-0.925305	0.657493
Q69ZR2	28	2618	Hectd1	7.80636e+07	4.10481e+07	5.11363e+07	-0.610303	-0.927334	0.317031
Q9WU78	29	869	Pdcd6ip	2.07174e+07	1.084e+07	1.97618e+07	-0.0681263	-0.934473	0.866347
Q9JK48	7	365	Sh3glb1	8.58905e+06	4.48703e+06	5.36514e+06	-0.678882	-0.936739	0.257856
P67778	19	272	Phb	1.05905e+07	5.53205e+06	6.66777e+06	-0.667491	-0.93688	0.269389
Q9EQ28	6	462	Pold3	1.07875e+07	5.58924e+06	3.98755e+06	-1.43578	-0.948633	-0.48715
Q9JJA4	16	423	Wdr12	5.58678e+06	2.8857e+06	8.14235e+06	0.543428	-0.953095	1.49652
Q6P5E4	7	1551	Uggt1	4.94315e+06	2.54462e+06	0	-2	-0.957979	-2
Q8R4L0	2	259	Sla2	5.89773e+07	3.0256e+07	4.03529e+07	-0.547487	-0.962939	0.415452
Q8C4J7	42	801	Tbl3	1.41324e+07	7.2497e+06	1.58705e+07	0.167346	-0.963011	1.13036
P43277	1	221	Hist1h1d	3.58754e+07	1.83681e+07	2.85812e+07	-0.327928	-0.965788	0.63786
Q9WVB0	8	197	Rbpms	1.37525e+08	7.0373e+07	7.40238e+07	-0.893637	-0.966605	0.0729686
E9Q6P5	3	843	Ttc7b	9.24261e+06	4.71994e+06	0	-2	-0.969532	-2
P51881	10	298	Slc25a5	1.39375e+08	7.07447e+07	7.35847e+07	-0.921492	-0.978277	0.0567847
Q8K4B0	31	715	Mta1	2.11134e+07	1.06777e+07	7.90147e+06	-1.41797	-0.983561	-0.434407
P61406	4	1418	Smg6	2.28139e+08	1.15137e+08	1.30406e+08	-0.806905	-0.986567	0.179662
P26040	34	586	Ezr	4.58436e+07	2.28795e+07	2.61307e+07	-0.810972	-1.00266	0.191691
Q99LH1	25	728	Gnl2	3.64084e+07	1.81626e+07	1.8526e+07	-0.97472	-1.0033	0.0285813
P70227	11	2670	Itpr3	9.72536e+06	4.77757e+06	4.66323e+06	-1.06042	-1.02547	-0.0349482
Q80WE4	42	1774	Kif20b	7.85422e+07	3.85636e+07	1.04246e+08	0.408455	-1.02623	1.43468
Q8BHJ9	8	585	Slu7	1.06867e+07	5.19956e+06	3.65833e+06	-1.54656	-1.03936	-0.507207
Q3U214	1	1321	Mast3	3.00882e+08	1.46259e+08	2.05179e+08	-0.552314	-1.04067	0.488356
Q8BY71	16	416	Hat1	7.47228e+06	3.62139e+06	6.08785e+06	-0.295616	-1.045	0.749388
Q61151	4	467	Ppp2r5e	5.51741e+06	2.66664e+06	3.5313e+06	-0.643791	-1.04897	0.405177
Q64213	15	653	Sf1	8.73173e+07	4.21655e+07	6.38016e+07	-0.452675	-1.0502	0.597528
Q5HZG4	8	932	Taf3	1.47937e+07	7.13052e+06	3.81747e+06	-1.95429	-1.0529	-0.901391
Q6PDI5-1	56	1840	AI314180	8.96018e+06	4.29182e+06	1.47885e+07	0.722881	-1.06194	1.78482
P28659-4	1	513	Celf1	5.04098e+06	2.40819e+06	4.82316e+06	-0.0637279	-1.06576	1.00203
P57784	12	255	Snrpa1	9.96082e+06	4.74038e+06	8.20136e+06	-0.280402	-1.07126	0.79086
Q9CZD3	20	729	Gars	4.85173e+08	2.3064e+08	2.05714e+08	-1.23786	-1.07285	-0.165006
Q9D832	2	337	Dnajb4	6.48945e+07	3.08122e+07	3.72294e+07	-0.801655	-1.07459	0.272939
Q8C854-4	25	591	Myef2	2.43147e+07	1.14672e+07	1.95267e+07	-0.31638	-1.08431	0.76793
Q3U1G5	14	368	Isg20l2	7.02352e+06	3.31006e+06	4.88321e+06	-0.524366	-1.08534	0.560972
Q4FZF3	19	480	Ddx49	1.43602e+07	6.76475e+06	7.25961e+06	-0.98411	-1.08597	0.101855
Q99L90	10	462	Mcrs1	5.14195e+06	2.40831e+06	0	-2	-1.09429	-2
Q8BKS9	31	647	D19Bwg1357e; Pum3	9.5339e+06	4.45239e+06	4.88321e+06	-0.965238	-1.09849	0.13325
Q6PEB6	9	225	Mob4	3.40276e+07	1.58747e+07	2.31602e+07	-0.555053	-1.09997	0.544918
P15532	6	152	Nme1	6.62469e+06	3.08683e+06	1.53073e+06	-2.11364	-1.10173	-1.01191
Q8BZW4	2	436	Zfp120	1.17282e+06	543087	557612	-1.07265	-1.11073	0.0380766
Q2NL51	5	490	Gsk3a	9.68203e+06	4.48011e+06	7.38592e+06	-0.390533	-1.11178	0.721244
Q9DBG6	19	631	Rpn2	1.43115e+06	660442	1.40759e+07	3.29797	-1.11568	4.41365
Q80X50-2	19	1014	Ubap2l	5.51625e+07	2.53177e+07	3.24466e+07	-0.765621	-1.12354	0.357922
Q8QZY9	6	424	Sf3b4	7.57007e+06	3.47001e+06	4.73671e+06	-0.676422	-1.12537	0.448944
Q80U70	21	741	Suz12	1.34073e+07	6.14565e+06	7.57878e+06	-0.822983	-1.12538	0.3024
Q6P4T2	123	2136	Snrnp200	3.31773e+07	1.5144e+07	1.85198e+07	-0.841127	-1.13145	0.290318
Q6NZQ2	32	687	Ddx31	3.38139e+07	1.54337e+07	1.97018e+07	-0.779287	-1.13153	0.352247
Q6PDM2	13	248	Srsf1; LOC102641923	3.14393e+08	1.43409e+08	1.39257e+08	-1.17482	-1.13243	-0.0423867
P26369	16	475	U2af2	1.87615e+07	8.55399e+06	4.6657e+06	-2.00761	-1.13311	-0.874504
Q60848-1	53	821	Hells	4.14082e+06	1.88674e+06	4.61071e+06	0.15507	-1.13402	1.28909
Q9ERL7	9	142	Gmfg	3.21951e+08	1.45279e+08	2.05808e+08	-0.645542	-1.14801	0.502471
Q8K298	21	1121	Anln	1.23315e+07	5.52139e+06	4.43491e+06	-1.47537	-1.15924	-0.316129
P01844	4	104	Iglc2	3.71521e+07	1.65357e+07	1.73161e+07	-1.10133	-1.16786	0.0665295
Q8BH74	49	926	Nup107	5.33513e+06	2.36982e+06	682981	-2.96561	-1.17075	-1.79486
Q9D819	6	289	Ppa1	5.99239e+06	2.64948e+06	6.04367e+06	0.0122943	-1.17742	1.18971
P58854	14	905	Tubgcp3	2.47597e+06	1.09329e+06	0	-2	-1.17932	-2
Q8VEM8	15	357	Slc25a3	5.52554e+07	2.43867e+07	2.88719e+07	-0.936451	-1.18002	0.243568
P08043-1	1	459	Zfp2	1.63175e+06	715482	936264	-0.801429	-1.18943	0.388002
Q9CYA6	4	709	Zcchc8	1.0367e+07	4.52348e+06	6.31518e+06	-0.7151	-1.19649	0.48139
Q99JI6	5	184	Rap1b	8.09481e+06	3.51579e+06	4.37936e+06	-0.886276	-1.20315	0.316874
Q99J09	8	342	Wdr77	9.40264e+07	4.05139e+07	5.79404e+07	-0.698496	-1.21465	0.516155
Q7TNP2	17	601	Ppp2r1b	2.77851e+07	1.19509e+07	2.44626e+06	-3.50566	-1.21719	-2.28847
P57780	42	912	Actn4	1.44678e+07	6.17152e+06	1.07272e+07	-0.43158	-1.22915	0.797571
Q99L28	2	163	Rsl24d1; Gm6457	1.76754e+07	7.51715e+06	1.05057e+07	-0.750575	-1.23349	0.482911
Q64514-1	25	1262	Tpp2	1.91221e+09	7.95144e+08	1.15985e+09	-0.721302	-1.26595	0.544653
P24788-1	23	784	Cdk11b	4.82681e+06	1.99139e+06	5.99001e+06	0.311488	-1.27729	1.58878
Q7TSG2-1	4	960	Ctdp1	7.72509e+06	3.16167e+06	0	-2	-1.28887	-2
Q922V4	23	513	Plrg1	1.25362e+07	5.1267e+06	8.30415e+06	-0.594198	-1.29	0.695801
Q8BX17	30	1502	Gemin5	9.93531e+06	4.05087e+06	3.66715e+06	-1.43791	-1.29433	-0.143571
Q3V3R1	38	977	Mthfd1l	1.0354e+07	4.22107e+06	7.93743e+06	-0.383449	-1.29451	0.911062
Q9DAP7	4	202	Asf1b	1.94573e+07	7.91258e+06	1.4637e+07	-0.410692	-1.29809	0.887402
Q8BRF7	10	639	Scfd1	5.15252e+06	2.06293e+06	2.383e+06	-1.1125	-1.32058	0.208085
Q8CI94	23	843	Pygb	2.57241e+07	1.02785e+07	8.48948e+06	-1.59937	-1.32348	-0.275888
Q8R050	23	636	Gspt1	6.4417e+06	2.55847e+06	1.24234e+06	-2.37439	-1.33216	-1.04223
Q62388	19	3066	Atm	1.45041e+07	5.70107e+06	1.74203e+06	-3.05762	-1.34716	-1.71046
Q5SSI6	23	552	Utp18	2.59036e+07	1.00055e+07	1.03073e+07	-1.32949	-1.37236	0.0428748
Q8BP47	23	559	Nars	2.2329e+08	8.61907e+07	7.47716e+07	-1.57836	-1.37332	-0.205042
Q8BGT5	2	522	Gpt2	2.2329e+08	8.61907e+07	6.93011e+07	-1.68797	-1.37332	-0.314653
Q8BTI7	10	1076	Ankrd52	6.03504e+06	2.32501e+06	5.91811e+06	-0.0282271	-1.37612	1.3479
O08579	7	259	Emd	3.22909e+06	1.23412e+06	0	-2	-1.38764	-2
Q9JJT0	15	373	Rcl1	1.23684e+07	4.66611e+06	5.60741e+06	-1.14125	-1.40636	0.265114
O88509	5	859	Dnmt3b	9.99006e+06	3.7576e+06	6.77625e+06	-0.560005	-1.41068	0.850676
Q99MR6-1	34	875	Srrt	1.19514e+07	4.49277e+06	0	-2	-1.4115	-2
Q497V5	21	1015	Srbd1	6.83128e+06	2.56197e+06	7.20279e+06	0.0763988	-1.4149	1.4913
Q571H0	84	2274	Urb1	2.50657e+07	9.30774e+06	1.75858e+06	-3.83323	-1.42921	-2.40402
P58252	61	858	Eef2	3.90352e+08	1.44545e+08	1.10084e+08	-1.82617	-1.43325	-0.392921
A2RTL5	6	376	Rsrc2	4.8278e+06	1.75351e+06	3.70937e+06	-0.380195	-1.46112	1.08092
P35601-1	35	1131	Rfc1	1.27911e+07	4.63739e+06	1.0979e+07	-0.220383	-1.46375	1.24337
Q8CI11	47	538	Gnl3	5.47133e+07	1.97551e+07	1.73431e+07	-1.65753	-1.46967	-0.187864
O54988-1	7	1233	Slk	1.79935e+07	6.42542e+06	1.1869e+07	-0.600274	-1.48561	0.885336
Q9D6F9	1	444	Tubb4a	6.42688e+06	2.27525e+06	7.91116e+06	0.299771	-1.49809	1.79786
Q8BJS4	27	731	Sun2	2.65676e+08	9.36847e+07	3.86774e+07	-2.7801	-1.50378	-1.27632
P47955	6	114	Rplp1	1.82317e+07	6.37384e+06	6.29057e+06	-1.53518	-1.51621	-0.0189714
Q9CXF7-1	20	900	Chd1l	1.09519e+07	3.77351e+06	7.61589e+06	-0.524091	-1.5372	1.01311
Q50H33-1	1	476	Kctd8	5.8423e+07	2.01101e+07	1.77228e+07	-1.72093	-1.53861	-0.182313
Q80Y19	18	987	Arhgap11a	1.26374e+07	4.34596e+06	6.60821e+06	-0.935368	-1.53995	0.604585
O70374	1	594	Cbfa2t2	1.08451e+07	3.71661e+06	1.27351e+07	0.231768	-1.54498	1.77675
P70218	9	827	Map4k1	5.77668e+07	1.9657e+07	3.05039e+07	-0.921247	-1.5552	0.633949
P46935	22	887	Nedd4	1.25034e+07	4.22219e+06	7.39656e+06	-0.757391	-1.56625	0.808863
P60330	8	2118	Espl1	4.62657e+07	1.54282e+07	2.27129e+07	-1.02643	-1.58437	0.557942
Q9Z0W3	57	1402	Nup160	6.86575e+07	2.28788e+07	3.28263e+07	-1.06457	-1.58541	0.52084
Q3TPX4	8	708	Exoc5	5.04087e+06	1.66995e+06	2.39133e+06	-1.07586	-1.59387	0.518011
Q8C7R4	22	1053	Uba6	1.25316e+07	4.13568e+06	4.63117e+06	-1.43612	-1.59937	0.163254
Q02395	16	593	Mtf2	6.16247e+06	2.03369e+06	0	-2	-1.59941	-2
P48377	11	963	Rfx1	1.08491e+06	354627	452005	-1.26316	-1.6132	0.350035
P56135	3	88	Atp5j2	6.82633e+06	2.2209e+06	2.43804e+06	-1.48539	-1.61997	0.134578
Q8CG16	4	707	C1ra	3.15612e+07	1.02672e+07	1.43721e+07	-1.13488	-1.6201	0.485223
Q09XV5	25	2582	Chd8	4.59008e+07	1.45144e+07	2.49287e+07	-0.88071	-1.66103	0.780323
Q9DBE9	35	838	Ftsj3	6.07087e+07	1.91168e+07	1.38572e+07	-2.13127	-1.66706	-0.464205
Q61425	3	314	Hadh	2.18158e+06	686861	519498	-2.07018	-1.66728	-0.402898
P01636	3	108	Igkv12-44	5.181e+07	1.62137e+07	3.73441e+07	-0.472353	-1.67602	1.20367
P48962	9	298	Slc25a4	3.51247e+07	1.06433e+07	1.67149e+07	-1.07135	-1.72254	0.651183
Q9WVJ2	22	376	Psmd13	2.94551e+07	8.90814e+06	8.77294e+06	-1.74738	-1.72532	-0.0220635
Q9CQ25	4	159	Mzt2	7.59105e+06	2.21316e+06	0	-2	-1.77819	-2
Q9D2D7-1	6	1237	Zfp687	1.01748e+07	2.95256e+06	4.65775e+06	-1.12729	-1.78496	0.65767
Q9QUI0	13	193	Rhoa	2.12435e+07	6.08337e+06	6.97512e+06	-1.60673	-1.80408	0.197349
O08539-2	15	434	Bin1	1.00735e+06	284326	0	-2	-1.82495	-2
Q6DID3	13	1268	Scaf8	2.75586e+06	765578	2.57208e+06	-0.0995692	-1.84788	1.74831
Q99JR1	13	322	Sfxn1	4.7586e+06	1.3207e+06	2.55618e+07	2.42538	-1.84923	4.27461
Q08857	10	472	Cd36	1.49957e+07	4.14114e+06	1.19184e+07	-0.331361	-1.85645	1.52509
O08550	19	2713	Kmt2b; Wbp7	2.11504e+06	582619	0	-2	-1.86006	-2
Q6WVG3	16	327	Kctd12	7.32426e+08	1.97103e+08	1.74947e+08	-2.06577	-1.89373	-0.172035
Q8BHB4	47	942	Wdr3	1.11701e+08	2.97569e+07	8.29524e+07	-0.429283	-1.90834	1.47906
Q8BG17	10	217	Nol12	1.64672e+07	4.37493e+06	4.90029e+06	-1.74865	-1.91226	0.163607
P80313	34	544	Cct7	2.36783e+07	6.27873e+06	9.62717e+06	-1.29838	-1.91502	0.616641
Q922U1	30	683	Prpf3	9.66864e+06	2.54107e+06	0	-2	-1.92787	-2
Q9D051	12	359	Pdhb	7.29875e+06	1.87686e+06	0	-2	-1.95933	-2
Q8R480	24	656	Nup85	2.55133e+07	6.52149e+06	4.12386e+06	-2.62918	-1.96798	-0.661206
P62996-1	6	288	Tra2b	7.54571e+07	1.88648e+07	3.99185e+07	-0.918597	-1.99996	1.08136
P19246	6	1090	Nefh	238462	0	5.8014e+06	4.60457	-2	7
Q9Z1M8	23	557	Ik	1.03629e+06	0	9.50183e+06	3.19677	-2	7
Q5SUF2-1	16	432	Luc7l3	707368	0	3.47419e+06	2.29614	-2	7
Q7TSI3	16	856	Ppp6r1	1.05584e+06	0	4.53478e+06	2.10264	-2	7
Q8VCW8	19	615	Acsf2	4.64628e+06	0	1.33939e+07	1.52742	-2	7
Q8K301	32	598	Ddx52	1.97959e+06	0	4.54881e+06	1.20029	-2	7
Q9CXY6	22	390	Ilf2	2.32143e+06	0	5.24373e+06	1.17558	-2	7
P54731	9	649	Faf1	1.58139e+06	0	3.37689e+06	1.0945	-2	7
Q99LC2	16	431	Cstf1	653478	0	1.22921e+06	0.911522	-2	7
Q9D554	29	501	Sf3a3	1.70734e+06	0	2.99449e+06	0.81056	-2	7
P70335-1	11	1354	Rock1	2.68488e+06	0	4.30338e+06	0.680614	-2	7
Q8K2T1-1	7	309	Nmral1	1.38107e+06	0	2.10117e+06	0.605406	-2	7
Q5SVQ0	13	613	Kat7; Myst2	86222.7	0	128450	0.575065	-2	7
Q62241	3	159	Snrpc	3.1457e+06	0	4.67862e+06	0.572701	-2	7
Q8BNU0-1	5	468	Armc6	1.60434e+06	0	2.38428e+06	0.571573	-2	7
P06800	23	1291	Ptprc	2.31103e+06	0	3.1819e+06	0.461353	-2	7
Q6P7W0-1	2	1132	Senp6	2.60453e+06	0	3.39246e+06	0.381307	-2	7
Q9WTX5	6	163	Skp1a	3.47914e+06	0	4.51203e+06	0.375044	-2	7
Q9DBC7	8	381	Prkar1a	6.96177e+06	0	8.81636e+06	0.340729	-2	7
Q64521	6	727	Gpd2	2.58401e+06	0	3.18762e+06	0.302866	-2	7
Q9CWU2	3	622	Zdhhc13	3.04897e+06	0	3.74783e+06	0.297733	-2	7
Q99J93	2	144	Ifitm2	3.51401e+06	0	4.02097e+06	0.194426	-2	7
Q6GQT9	11	1214	Nomo1	8.44294e+06	0	9.39137e+06	0.15359	-2	7
O08810	53	971	Eftud2	5.32202e+06	0	5.29234e+06	-0.00806848	-2	7
Q61768	24	963	Kif5b	3.65241e+06	0	3.61053e+06	-0.0166383	-2	7
O88559-1	8	611	Men1	1.58139e+06	0	1.55919e+06	-0.0203965	-2	7
Q8BK35	17	484	Gltscr2; Nop53	1.20516e+06	0	1.18469e+06	-0.0247079	-2	7
Q99LE6	27	628	Abcf2	3.21185e+06	0	3.13835e+06	-0.0334013	-2	7
Q9Z1R2	20	1154	Bag6	1.93466e+06	0	1.86681e+06	-0.0515045	-2	7
Q9CWK8	26	519	Snx2	1.29092e+07	0	1.19726e+07	-0.108655	-2	7
Q8CBW3-1	11	481	Abi1	1.70891e+06	0	1.52874e+06	-0.160738	-2	7
Q9Z315	33	806	Sart1	2.3557e+06	0	2.01006e+06	-0.228921	-2	7
P17141	2	594	Zfp37	713091	0	599922	-0.249313	-2	7
Q3UXZ9	7	1690	Kdm5a	2.93567e+06	0	2.44834e+06	-0.261887	-2	7
Q03958	5	127	H2-Ke2; Pfdn6	2.06167e+06	0	1.68824e+06	-0.288295	-2	7
Q91XI1	4	637	Dus3l	3.24599e+06	0	2.64552e+06	-0.295103	-2	7
Q80WJ7	13	579	Mtdh	3.38646e+06	0	2.71057e+06	-0.321179	-2	7
P26638	3	512	Sars	2.46252e+06	0	1.91938e+06	-0.359497	-2	7
Q8CJG0	6	860	Ago2; Eif2c2	1.29232e+07	0	1.00603e+07	-0.361297	-2	7
Q9D4J1	4	240	Efhd1	3.49135e+06	0	2.71498e+06	-0.362843	-2	7
Q8K2V1-1	4	951	Ppp4r1	2.85362e+06	0	2.13004e+06	-0.421912	-2	7
E9Q634	1	1107	Myo1e	4.72284e+06	0	3.42211e+06	-0.464766	-2	7
Q9CX11	8	249	Utp23	1.14603e+07	0	8.07801e+06	-0.504575	-2	7
Q9CXI5	9	179	Manf	2.07832e+06	0	1.44212e+06	-0.527232	-2	7
Q8CI59	10	488	Steap3	2.22254e+06	0	1.52151e+06	-0.546708	-2	7
Q9WVK4	12	534	Ehd1	3.74165e+06	0	2.55429e+06	-0.550752	-2	7
Q8VCM7	2	436	Fgg	1.58463e+06	0	1.06309e+06	-0.575879	-2	7
P29758	14	439	Oat	2.72863e+06	0	1.82369e+06	-0.581318	-2	7
Q9R1T4	10	434	Sept6	6.7216e+08	0	4.47066e+08	-0.588316	-2	7
Q99J36	4	350	Thumpd1	2.91497e+06	0	1.93303e+06	-0.592618	-2	7
Q3U308	6	514	Ctu2	3.22321e+07	0	2.09934e+07	-0.618565	-2	7
P14576-1	27	504	Srp54a; Srp54b	1.10044e+07	0	7.15275e+06	-0.621512	-2	7
O08842-1	14	464	Gfra2	4.51529e+06	0	2.91844e+06	-0.629622	-2	7
Q6PAL0	20	825	Bend3	2.41685e+06	0	1.49171e+06	-0.696154	-2	7
Q9ERK4	45	971	Cse1l	6.86726e+06	0	4.15838e+06	-0.723714	-2	7
Q791V5	11	303	Mtch2	1.01924e+07	0	5.95257e+06	-0.775914	-2	7
Q9D1C9	5	280	Rrp7a	8.40216e+06	0	4.78482e+06	-0.812296	-2	7
Q52KE7	5	532	Ccnl1	3.06754e+06	0	1.73746e+06	-0.820101	-2	7
Q9CQR2	5	83	Rps21	4.22436e+07	0	2.3676e+07	-0.835308	-2	7
Q78IK2	3	58	Usmg5; LOC100504912; LOC102642507	6.45482e+06	0	3.59146e+06	-0.845807	-2	7
Q8VE97	3	489	Srsf4	1.52102e+06	0	843828	-0.850023	-2	7
P56382	2	52	Atp5e	3.49422e+06	0	1.89835e+06	-0.880225	-2	7
P48453-1	4	525	Ppp3cb	6.48475e+06	0	3.40397e+06	-0.929833	-2	7
Q80TJ7-1	14	1023	Phf8; 4921501E09Rik	1.33361e+07	0	6.68544e+06	-0.996246	-2	7
Q80Z60	2	881	Ece2; Eef1akmt4; Eef1akmt4-ece2	3.63619e+06	0	1.79149e+06	-1.02127	-2	7
Q9WVM1	18	628	Racgap1	2.92049e+06	0	1.38432e+06	-1.07703	-2	7
Q9DBG7	11	636	Srpr	4.98443e+06	0	2.25564e+06	-1.14389	-2	7
P97930	2	212	Dtymk	6.15357e+06	0	2.78123e+06	-1.1457	-2	7
Q8C2K1	14	630	Def6	4.09461e+06	0	1.83096e+06	-1.16113	-2	7
Q6PE01	18	358	Snrnp40	9.77897e+06	0	4.29696e+06	-1.18637	-2	7
Q9JJZ4	3	318	Ube2j1	773150	0	303202	-1.35047	-2	7
P58742	22	546	Aaas	3.56093e+06	0	1.38189e+06	-1.36561	-2	7
Q60930	14	295	Vdac2	4.43138e+06	0	1.68641e+06	-1.39381	-2	7
P48025	20	629	Syk	2.73085e+07	0	9.89171e+06	-1.46506	-2	7
B2RR83	6	1445	Ythdc2	2.65999e+06	0	924533	-1.52462	-2	7
Q80VH0	4	783	Bank1	7.58084e+06	0	2.29327e+06	-1.72495	-2	7
P21126	7	157	Ubl4; Ubl4a; Slc10a3-ubl4; Gm38419; SlcUbl4a; Gm44504	1.18013e+07	0	3.54206e+06	-1.73629	-2	7
P70460	9	375	Vasp	3.14585e+07	0	9.03011e+06	-1.80063	-2	7
Q99JB2	15	353	Stoml2	4.49389e+06	0	1.206e+06	-1.89774	-2	7
Q8BK64	16	338	Ahsa1	8.17992e+06	0	2.16717e+06	-1.91628	-2	7
Q8R0X7	5	568	Sgpl1	2.87661e+06	0	725975	-1.98638	-2	7
Q9CRD2	6	297	Emc2	1.35576e+07	0	3.39586e+06	-1.99725	-2	7
Q9CQM9	13	337	Glrx3	1.40282e+07	0	3.18286e+06	-2.13993	-2	7
P97329	35	887	Kif20a	1.9655e+07	0	4.29898e+06	-2.19283	-2	7
Q7TMY4-1	5	204	Thoc7	4.6802e+07	0	9.31392e+06	-2.32911	-2	7
Q9CPR5	8	295	Mrpl15	6.63548e+06	0	1.27384e+06	-2.38102	-2	7
Q8R010	11	320	Aimp2	8.81609e+06	0	1.51017e+06	-2.54543	-2	7
Q91VR2	13	298	Atp5c1	2.09294e+07	0	1.24398e+06	-4.07249	-2	7
P33609	26	1465	Pola1	1.09014e+07	2.60711e+06	0	-2	-2.06399	-2
Q99M87-1	11	480	Dnaja3	1.46319e+07	3.47544e+06	0	-2	-2.07385	-2
Q61316	35	841	Hspa4	1.30627e+07	3.07152e+06	8.22578e+06	-0.667232	-2.08843	1.4212
P23492	19	289	Pnp	1.43125e+07	3.28752e+06	9.70592e+06	-0.560342	-2.12221	1.56187
O70194	28	548	Eif3d	2.84566e+07	6.50117e+06	1.40104e+07	-1.02227	-2.12999	1.10772
P28658	19	475	Atxn10	8.99528e+06	2.05362e+06	0	-2	-2.131	-2
Q9DAT2-1	2	204	1600027N09Rik; Mrgbp	1.51462e+07	3.45309e+06	5.00474e+06	-1.59759	-2.13299	0.535406
Q8CIB9	14	592	Esco2	2.74865e+07	5.99073e+06	3.66542e+07	0.415255	-2.19792	2.61318
Q6NXI6	32	1469	Rprd2	3.79239e+06	793589	4.08272e+06	0.106422	-2.25664	2.36307
Q3U1J4	35	1140	Ddb1	3.59752e+07	7.41003e+06	4.07778e+07	0.180782	-2.27945	2.46023
P00520-1	16	1123	Abl1	8.80279e+06	1.79512e+06	3.70883e+06	-1.247	-2.29388	1.04689
Q9CR62	11	314	Slc25a11	2.80943e+07	5.72302e+06	5.7442e+06	-2.2901	-2.29543	0.00533029
Q9JIX8	16	1338	Acin1	3.23698e+07	6.47186e+06	3.80399e+06	-3.08906	-2.3224	-0.766666
Q3TWW8	8	339	Srsf6	7.57461e+06	1.35709e+06	3.06601e+06	-1.30481	-2.48065	1.17584
Q6KCD5-1	67	2798	Nipbl	2.77195e+07	4.80961e+06	1.8907e+07	-0.551976	-2.52691	1.97493
Q9WVA3	13	326	Bub3	1.08115e+07	1.8336e+06	7.22675e+06	-0.581146	-2.55982	1.97867
P07742	39	792	Rrm1	2.78911e+06	471881	2.72762e+06	-0.0321581	-2.56331	2.53115
Q8K2H4	7	740	Acap1	8.12156e+06	1.33113e+06	0	-2	-2.6091	-2
F7BJB9	28	942	Morc3	6.07232e+07	9.82671e+06	2.51526e+07	-1.27154	-2.62747	1.35593
P56393	2	80	Cox7b	578169	91360.6	0	-2	-2.66185	-2
Q99JX4	16	374	Eif3m	6.61402e+07	1.02709e+07	1.1906e+07	-2.47383	-2.68697	0.213136
Q52KI8-1	9	946	Srrm1	5.317e+06	799922	3.32562e+06	-0.676988	-2.73268	2.05569
Q91YR7	49	941	Prpf6	8.49866e+06	1.27011e+06	659398	-3.68801	-2.74228	-0.945729
Q99NB9	78	1304	Sf3b1	1.1111e+08	1.65576e+07	2.82763e+07	-1.97433	-2.74643	0.772098
Q6DFW4	28	536	Nop58	4.52087e+06	656994	2.96801e+06	-0.607106	-2.78265	2.17554
P52431	37	1105	Pold1	1.65343e+07	2.39074e+06	6.90247e+06	-1.26028	-2.78994	1.52966
Q8BU11	7	619	Tox4	9.02437e+06	1.2927e+06	1.53583e+06	-2.5548	-2.80344	0.248632
A2AIV2-1	49	1811	1110037F02Rik; Virma	3.03264e+07	4.2418e+06	2.24763e+07	-0.43217	-2.83783	2.40566
Q8BP67	9	157	Rpl24	744976	103860	682549	-0.12626	-2.84256	2.7163
Q8K363	42	660	Ddx18	1.47695e+06	195328	1.20861e+06	-0.289276	-2.91865	2.62937
Q8K327	24	802	Champ1; Zfp828	6.00591e+06	789532	783393	-2.93857	-2.92731	-0.0112612
P18181	10	240	Cd48	1.34554e+07	1.73122e+06	9.17969e+06	-0.551673	-2.95833	2.40666
Q9D662	14	767	Sec23b	1.60467e+07	2.01289e+06	4.0942e+06	-1.97063	-2.99494	1.02431
Q6PGF3	8	828	Med16	7.15567e+06	896700	3.39937e+06	-1.07382	-2.99639	1.92257
Q8BT07-1	8	462	Cep55	1.33916e+07	1.66756e+06	1.4911e+07	0.155043	-3.00552	3.16057
Q8CAQ8-2	41	746	Immt	6.05658e+06	710985	1.58971e+07	1.39219	-3.09061	4.4828
P97310	47	904	Mcm2	3.48871e+07	3.89529e+06	1.68275e+07	-1.05188	-3.16289	2.11102
Q9CZ13	17	480	Uqcrc1	2.13476e+07	2.3824e+06	1.05837e+07	-1.01223	-3.16359	2.15135
P70288	9	488	Hdac2	1.11402e+07	1.23691e+06	3.75353e+06	-1.56945	-3.17096	1.60151
Q9D6R2	16	366	Idh3a	1.77722e+06	195705	115161	-3.94789	-3.18286	-0.765028
Q9EP53	6	1161	Tsc1	1.81897e+08	1.65671e+07	1.94985e+08	0.100237	-3.45673	3.55697
P97452	31	732	Bop1	3.96604e+06	314912	0	-2	-3.65468	-2
Q8K4Z5	34	791	Sf3a1	2.10871e+07	1.4561e+06	4.29144e+06	-2.29683	-3.85619	1.55936
Q920B9	58	1047	Supt16; Supt16h	1.77164e+07	1.17799e+06	0	-2	-3.91069	-2
Q8BHZ4	16	1262	Zfp592	5.02003e+07	2.98579e+06	2.99697e+07	-0.744193	-4.07151	3.32732
P03987	11	398	Ighg3	3.30752e+07	1.90008e+06	1.60549e+07	-1.04274	-4.12162	3.07888
Q9JJY4	13	825	Ddx20	4.20369e+07	2.36731e+06	2.0581e+06	-4.35227	-4.15033	-0.201936
P49717	42	862	Mcm4	1.34538e+07	739345	2.4212e+07	0.84771	-4.18562	5.03333
P21956-1	4	463	Mfge8	3.61687e+07	1.89777e+06	0	-2	-4.25236	-2
P13864	84	1620	Dnmt1	3.39063e+07	1.71633e+06	1.1393e+07	-1.5734	-4.30415	2.73075
Q3UYV9	27	790	Ncbp1	1.38424e+08	6.15519e+06	8.83325e+06	-3.97001	-4.49115	0.521141
P24270	32	527	Cat	3.45729e+08	1.33501e+07	6.20627e+07	-2.47784	-4.69472	2.21687
P55200	4	3966	Kmt2a; Mll1	6.49498e+08	2.264e+07	1.13961e+08	-2.51079	-4.84238	2.33159
Q8VH51-2	22	524	Rbm39	3.41031e+07	746966	3.13482e+07	-0.12152	-5.51271	5.39119
Q9ESJ0	26	1151	Xpo4	5.88507e+06	127781	5.33801e+06	-0.140758	-5.52532	5.38456
P62334	25	389	Psmc6	5.2614e+07	1.08407e+06	6.41677e+07	0.286402	-5.60091	5.88732
P62274	4	56	Rps29	1.79685e+07	206184	1.11419e+07	-0.68947	-6.44539	5.75592
Q99KY4-1	11	1305	Gak	1.31662e+07	119681	3.12059e+06	-2.07695	-6.7815	4.70455
Q8R3N6	36	657	Thoc1	7.06641e+06	42696.8	2.48978e+06	-1.50496	-7.37071	5.86575
Q9JIH2	18	466	Nup50	5.97358e+07	250565	6.41296e+06	-3.21953	-7.89727	4.67774
Q9Z1X4-3	32	911	Ilf3	0	0	3.03191e+06	7		7
Q9D0F6	24	339	Rfc5	0	0	2.17177e+06	7		7
Q8CGY8-2	1	1036	Ogt	0	0	3.00252e+06	7		7
Q9DBY8	40	855	Nvl	0	0	4.93748e+06	7		7
Q8R323	25	356	Rfc3	0	0	1.71665e+06	7		7
Q6P9R1	32	639	Ddx51	0	0	3.26284e+06	7		7
Q61879	10	1976	Myh10	0	0	2.3728e+06	7		7
Q8CFI7	32	1174	Polr2b	0	0	3.13123e+06	7		7
P28740-1	1	716	Kif2a	0	0	1.91732e+06	7		7
P68433	1	136	Hist1h3i; Hist1h3a; Hist1h3g; Hist1h3h	0	0	1.6173e+07	7		7
Q01965	22	654	Ly9	0	0	1.01934e+06	7		7
Q9JKX4-1	21	526	Aatf	0	0	2.65057e+06	7		7
Q8QZY1	30	564	Eif3l	0	0	1.5804e+06	7		7
Q8BMC4	21	636	2610027L16Rik; Nop9	0	0	2.10874e+06	7		7
P51150	18	207	Rab7	0	0	4.14383e+06	7		7
Q64737	38	1010	Gart	0	0	3.24416e+06	7		7
P58501-1	25	919	Gcfc1; Paxbp1	0	0	1.58187e+06	7		7
Q91V41	15	215	Rab14	0	0	3.98404e+07	7		7
P62821	6	205	Rab1; Rab1a	0	0	2.75501e+06	7		7
Q9CQC9	8	198	Sar1b	0	0	4.47288e+06	7		7
Q8BMA6	28	625	Srp68	0	0	1.52194e+06	7		7
Q91WK2	24	352	Eif3h	0	0	1.23125e+06	7		7
Q9WUV0	22	435	Orc5	0	0	1.42824e+06	7		7
Q7JJ13-1	18	798	Brd2	0	0	2.36019e+06	7		7
P56183-1	16	494	Rrp1	0	0	2.08484e+06	7		7
Q8BY02	26	690	Nkrf	0	0	797766	7		7
Q8BIQ5-1	9	580	Cstf2	0	0	2.60138e+06	7		7
Q80VY9	21	698	Dhx33	0	0	1.76631e+07	7		7
P32883-2	6	188	Kras	0	0	1.55769e+06	7		7
P98086	8	245	C1qa	0	0	3.69359e+07	7		7
Q8C9V1-1	13	444	Tbc1d10c	0	0	1.0301e+06	7		7
P41241	21	450	Csk	0	0	5.38584e+06	7		7
Q8BGA5	14	380	Krr1	0	0	1.53889e+06	7		7
P53994	12	212	Rab2a	0	0	4.15056e+06	7		7
Q80UM3	30	865	Naa15	0	0	1.00576e+06	7		7
Q920Q6-1	9	346	Msi2	0	0	4.79663e+06	7		7
P16406	18	945	Enpep	0	0	2.78807e+06	7		7
Q9CXW3	13	229	Cacybp	0	0	2.81239e+06	7		7
O88712-1	10	441	Ctbp1	0	0	1.01072e+06	7		7
Q9R1T2	22	350	Sae1	0	0	236088	7		7
P62814	19	511	Atp6v1b2	0	0	2.70521e+06	7		7
Q9CQI7	6	225	Snrpb2	0	0	1.2125e+06	7		7
Q7TMY8	22	4377	Huwe1	0	0	1.33587e+06	7		7
Q9ER88-1	8	391	Dap3	0	0	1.86217e+06	7		7
P81270-3	1	462	Erg	0	0	7.42175e+06	7		7
Q62432	7	467	Smad2	0	0	3.16675e+06	7		7
O88487	11	612	Dync1i2	0	0	2.05074e+06	7		7
P52432	7	346	Polr1c	0	0	2.06718e+06	7		7
Q6PCM1-1	12	1323	Kdm3a	0	0	2.23226e+06	7		7
Q66JV4-1	16	834	Rbm12b2	0	0	2.26169e+06	7		7
P33610	13	505	Prim2	0	0	1.89125e+06	7		7
Q8C079	10	837	Fam40a; Strip1	0	0	1.12562e+06	7		7
O35381	8	247	Anp32a	0	0	7.26382e+06	7		7
Q61335	5	245	Bcap31	0	0	1.08708e+06	7		7
Q64674	13	302	Srm	0	0	1.39387e+06	7		7
Q9ER69	9	396	Wtap	0	0	2.16081e+06	7		7
Q9D1D4	5	219	Tmed10	0	0	1.24344e+06	7		7
Q5SUR0	16	1337	Pfas	0	0	3.40998e+06	7		7
Q99PT1	9	204	Arhgdia	0	0	2.90327e+06	7		7
P54103	13	621	Dnajc2	0	0	1.34852e+06	7		7
Q9JJ78	12	330	Pbk	0	0	3.02906e+06	7		7
Q9CQW2	9	186	Arl8b	0	0	867497	7		7
Q99JW4	7	325	Lims1	0	0	1.14098e+06	7		7
Q99K43	9	603	Prc1	0	0	2.90141e+06	7		7
Q9CQT1	12	369	Mri1	0	0	618997	7		7
Q8R016	12	455	Blmh	0	0	891421	7		7
Q8VHX6-1	1	2726	Flnc	0	0	2.1646e+06	7		7
P62878	4	108	Rbx1	0	0	891995	7		7
Q9D868-2	6	177	Ppih; Gm7879	0	0	717245	7		7
Q8CHW4	11	717	Eif2b5	0	0	1.4476e+06	7		7
Q62418	10	436	Dbnl	0	0	1.15099e+06	7		7
O89079	7	308	Cope	0	0	2.61688e+06	7		7
Q9JLQ2	4	708	Git2	0	0	2.08288e+06	7		7
Q9CQ22	6	161	Lamtor1	0	0	1.78211e+06	7		7
Q8BUV3	10	769	Gphn	0	0	1.39443e+06	7		7
Q8CH25-1	10	1031	Sltm	0	0	1.43619e+06	7		7
P15379-14	3	778	Cd44	0	0	2.11091e+06	7		7
Q8K2Y9-2	8	438	Ccm2	0	0	2.38942e+06	7		7
Q8CH02	5	643	Sugp1	0	0	4.54631e+06	7		7
P99029	7	210	Prdx5	0	0	1.52371e+06	7		7
Q64727	11	1066	Vcl	0	0	1.95697e+06	7		7
P32921-2	7	475	Wars	0	0	2.54634e+06	7		7
Q99PL7	4	359	Scd3	0	0	1.32106e+06	7		7
P08003	10	638	Pdia4	0	0	1.83253e+06	7		7
Q9Z2L7-1	8	442	Crlf3	0	0	1.11089e+06	7		7
Q9D1A2	9	475	Cndp2	0	0	231734	7		7
Q9WVR4	3	673	Fxr2	0	0	899459	7		7
Q07076	9	463	Anxa7	0	0	1.78815e+06	7		7
Q9ESW4	6	421	Agk	0	0	1.41373e+06	7		7
Q6ZQB6	5	1129	Ppip5k2	0	0	1.28727e+06	7		7
P56528	6	304	Cd38	0	0	690995	7		7
Q9CYL5	4	154	Glipr2	0	0	1.87517e+06	7		7
Q6A028	5	585	Swap70	0	0	1.84566e+06	7		7
P23506	3	227	Pcmt1	0	0	3.30074e+06	7		7
Q8BHC4	5	231	Dcakd	0	0	6.83425e+06	7		7
Q61249	5	340	Igbp1	0	0	1.71372e+06	7		7
Q7TSC1	5	2158	Prrc2a	0	0	762546	7		7
Q9D8X5	4	292	Cnot8	0	0	1.94936e+06	7		7
Q924S8	2	444	Spred1	0	0	1.67688e+06	7		7
Q5SRY7-1	3	542	Fbxw11	0	0	450512	7		7
Q9JLM4	5	1370	Zmym3	0	0	3.59387e+06	7		7
Q8BMA5	6	1420	Npat	0	0	4.17395e+06	7		7
P01728	1	117	Iglv2	0	0	3.51766e+06	7		7
Q8BP92	4	320	Rcn2	0	0	627915	7		7
Q80TE0	5	1409	Rpap1	0	0	1.21954e+06	7		7
Q9JIY2	2	491	Cbll1	0	0	3.42474e+06	7		7
Q8BJZ4	5	320	Mrps35	0	0	1.6856e+06	7		7
Q9DBP5	3	196	Cmpk1	0	0	2.06264e+06	7		7
Q8C4M7	2	410	Mlf1ip; Cenpu	0	0	2.2717e+06	7		7
Q64378	4	456	Fkbp5	0	0	1.73665e+06	7		7
Q9D1Q1	2	161	Mphosph6	0	0	4.66476e+06	7		7
Q60773	4	166	Cdkn2d	0	0	1.3267e+07	7		7
O70274	1	167	Ptp4a2	0	0	1.82143e+06	7		7
P09450	3	344	Junb	0	0	842201	7		7
O88942	2	717	Nfatc1	0	0	2.77215e+06	7		7
Q9R233	2	465	Tapbp	0	0	2.17034e+06	7		7
Q9EP82	2	413	Wdr4	0	0	591674	7		7
E9Q4F7	2	2643	Ankrd11	0	0	5.08188e+06	7		7
P61971	2	127	Nutf2; Gm10349; Nutf2-ps2	0	0	2.42217e+06	7		7
Q8K310	47	846	Matr3	1.37954e+06	0	0	-2	-2
P09242	34	524	Alpl	111630	0	0	-2	-2
Q9Z204	2	313	Hnrnpc	5.57289e+06	0	0	-2	-2
Q08943	25	708	Ssrp1	3.44432e+06	0	0	-2	-2
Q9EQ61	28	584	Pes1	1.06798e+06	0	0	-2	-2
Q6ZQK0	41	1506	Ncapd3	1.33702e+06	0	0	-2	-2
O35129	19	299	Phb2	1.57342e+07	0	0	-2	-2
Q03347-4	16	465		6.1004e+06	0	0	-2	-2
Q63850	13	526	Nup62	5.5906e+06	0	0	-2	-2
A2AJK6-1	19	2986	Chd7	4.67952e+06	0	0	-2	-2
Q9Z2D8-1	13	285	Mbd3	2.02908e+07	0	0	-2	-2
P48193	18	858	Epb4.1; Epb41	1.59182e+06	0	0	-2	-2
P59997-1	23	1161	Kdm2a	626808	0	0	-2	-2
Q8VHN8	12	211	Nudt16l1	3.50504e+07	0	0	-2	-2
Q6NVF9	11	551	Cpsf6	1.26338e+07	0	0	-2	-2
P60762-2	13	323	Morf4l1; A730098P11Rik; Morf4l1-ps1	2.92062e+06	0	0	-2	-2
P42209	15	366	Sept1	5.54888e+06	0	0	-2	-2
Q9QYE3-12	4	412	Bcl11a	4.67231e+06	0	0	-2	-2
Q9QXK2	21	509	Rad18	2.65777e+06	0	0	-2	-2
Q9WVF7	19	2283	Pole	4.37009e+06	0	0	-2	-2
Q8BQZ5-1	4	211	Cpsf4	4.88209e+06	0	0	-2	-2
Q8BH64	12	543	Ehd2	7.56105e+06	0	0	-2	-2
Q99MK8	21	689	Adrbk1; Grk2	860812	0	0	-2	-2
Q9D1M0	10	322	Sec13	2.79766e+06	0	0	-2	-2
Q9R207	17	751	Nbn	3.54873e+06	0	0	-2	-2
Q9DB20	11	213	Atp5o; LOC100047429; LOC102641678	3.96519e+06	0	0	-2	-2
Q8BG67-1	18	819	Efr3a	3.15625e+06	0	0	-2	-2
Q91WM3	15	475	Rrp9	1.79955e+06	0	0	-2	-2
O08788-1	19	1281	Dctn1	2.10654e+06	0	0	-2	-2
P83917	5	185	Cbx1	2.78018e+06	0	0	-2	-2
P25425	11	770	Pou2f1	1.47088e+06	0	0	-2	-2
Q60597	25	1023	Ogdh	1.55703e+06	0	0	-2	-2
Q9D7G0	6	318	Prps1	2.96439e+06	0	0	-2	-2
Q9CY57	7	249	Chtop	1.99086e+07	0	0	-2	-2
Q9D2X5-2	13	618	Mau2	1.10609e+06	0	0	-2	-2
A2AN08	29	5180	Ubr4	2.39955e+06	0	0	-2	-2
Q9CPQ1	7	76	Cox6c	1.76078e+06	0	0	-2	-2
Q9QYL7	9	269	Abt1	3.23233e+06	0	0	-2	-2
Q9CQQ7	13	256	Atp5f1	4.08633e+06	0	0	-2	-2
Q91X20	7	623	Ash2l	6.71565e+06	0	0	-2	-2
Q99K28	8	520	Arfgap2	2.09559e+06	0	0	-2	-2
O54864	10	412	Suv39h1	2.01102e+06	0	0	-2	-2
O08796	16	724	Eef2k	3.918e+06	0	0	-2	-2
Q9JMD0	5	495	Zfp207	1.75227e+06	0	0	-2	-2
Q9ERS2	3	144	Ndufa13	916223	0	0	-2	-2
Q9QWV9	9	724	Ccnt1	99036.2	0	0	-2	-2
Q99P31	11	357	Hspbp1	2.46995e+06	0	0	-2	-2
P70371	8	421	Terf1	2.6759e+07	0	0	-2	-2
P62075	4	95	Timm13	1.73648e+07	0	0	-2	-2
P48024	8	113	Eif1	4.42589e+06	0	0	-2	-2
Q921L3	4	188	Tmco1	214016	0	0	-2	-2
Q9D855	7	111	Uqcrb	3.70373e+06	0	0	-2	-2
Q9JI78	11	651	Ngly1	1.20826e+06	0	0	-2	-2
Q8VDG3	6	624	Parn	2.51928e+06	0	0	-2	-2
Q99NB1	11	682	Acss1	1.95906e+06	0	0	-2	-2
Q3UJU9	6	470	Fam82a2; Rmdn3	1.60354e+06	0	0	-2	-2
P28867-1	7	674	Prkcd	1.14071e+06	0	0	-2	-2
Q8R550-3	9	628	Sh3kbp1	3.56473e+07	0	0	-2	-2
Q99MU3	6	1178	Adar	7.38009e+06	0	0	-2	-2
Q8K3J1	5	212	Ndufs8	114574	0	0	-2	-2
Q6PD03	4	486	Ppp2r5a	6.91453e+06	0	0	-2	-2
Q8C3Y4	9	2207	Kntc1	1.72012e+07	0	0	-2	-2
Q8R023	4	259	Pcgf1	4.71797e+06	0	0	-2	-2
Q9CXE7	2	229	Tmed5	2.07597e+06	0	0	-2	-2
P17012	3	799	Zfx	2.13579e+06	0	0	-2	-2
Q9EQ32-1	6	811	Pik3ap1	1.01125e+06	0	0	-2	-2
Q9DB28	2	169	Pop5	4.09596e+06	0	0	-2	-2
B2RRD7	5	1212	Brpf1	3.11849e+06	0	0	-2	-2
Q6ZQ73	5	1235	Cand2	6.49825e+06	0	0	-2	-2
Q9Z2I9	5	463	Sucla2	3.70373e+06	0	0	-2	-2
Q9CQ69	3	82	Uqcrq	3.25482e+06	0	0	-2	-2
Q9ERY9	2	140	0610007P14Rik; Erg28	1.94638e+06	0	0	-2	-2
Q8BX09	4	538	Rbbp5	2.51959e+07	0	0	-2	-2
Q99LY9	5	106	Ndufs5; BC002163; LOC100504968; LOC102641315	3.20153e+06	0	0	-2	-2
E9Q8D0	3	531	Dnajc21	9.48806e+06	0	0	-2	-2
P68404	1	671	Prkcb	1.01774e+07	0	0	-2	-2
Q6PAV2	4	1057	Herc4	4.22374e+06	0	0	-2	-2
Q7TT00	4	530	Fam48a; Supt20	4.5503e+06	0	0	-2	-2
Q8R0K9	4	410	E2f4	1.29999e+06	0	0	-2	-2
Q6PDK2	4	5588	Kmt2d; Mll2	357893	0	0	-2	-2
Q6P549	3	1257	Inppl1	2.35316e+06	0	0	-2	-2
P20444	2	672	Prkca	3.62689e+06	0	0	-2	-2
Q8R0W0	2	6548	Eppk1	6.09601e+06	0	0	-2	-2
O09000	3	1398	Ncoa3	4.10501e+07	0	0	-2	-2
Q8R3S6	3	894	Exoc1	1.50706e+06	0	0	-2	-2
Q3UKC1	3	814	Tax1bp1	1.76238e+06	0	0	-2	-2
O54785-1	2	638	Limk2	2.54217e+06	0	0	-2	-2
Q80X95	3	313	Rraga	5.1591e+06	0	0	-2	-2
Q8K209	2	687	Gpr56; Adgrg1	1.43322e+06	0	0	-2	-2
Q9Z2M6	2	117	Ubl3	2.06092e+06	0	0	-2	-2
Q9CUN6	1	731	Smurf1	5.50395e+06	0	0	-2	-2
Q8CDM8	2	764	Fam160b1	3.39111e+06	0	0	-2	-2
